# Supplementary material for: Assessing the safety and suitability of using silver vine as an olfactory enrichment for cats
Source: iScience. 2023 Sep 7;26(10):107848. doi: 10.1016/j.isci.2023.107848 (PMC10558724; doi:10.1016/j.isci.2023.107848)
Supplement: Data S1. All of the raw data in this study, related to all of Figures and Tables [file mmc2.xlsx]

## Sheet: Subject cat list
Cat ID	Sex	Age	Figure 1	Figure 2	Table 1	Figure 5D	Figure 6E	Figure 6F
Cat A	Male	2 years	✓	✓	✓
Cat B	Male	2 years	✓	✓	✓	✓		✓
Cat C	Female	10 years	✓	✓	✓	✓	✓	✓
Cat D	Male	2 years	✓	✓	✓
Cat E	Male	1 year	✓	✓	✓
Cat F	Female	11 years	✓	✓	✓	✓	✓	✓
Cat G	Female	9 years	✓	✓	✓
Cat H	Spayed female	12 years	✓	✓
Cat I	Female	12 years	✓	✓		✓	✓	✓
Cat J	Male	2 years	✓	✓	✓
Cat K	Male	4 years		✓	✓
Cat L	Female	12 years		✓		✓	✓	✓
Cat M	Female	4 years		✓	✓	✓		✓
Cat N	Female	2 years		✓
Cat O	Spayed female	12 years				✓	✓
Cat P	Spayed female	4 years			✓	✓
Cat Q	Male	4 years			✓
Cat R	Female	7 years			✓		✓

## Sheet: Figure 1B
Cat ID	Time (s)	Licking & Chewing	Rubbing & Rolling	Sniffing	Touching	Walking	Sitting	Grooming	Lying	Sleeping	Note: The presence and absence of each behavior were shown every second as 1 and 0, respectively.
Cat A	0	0	0	0	0	0	0	0	0	0
Cat A	1	0	0	0	0	0	0	0	0	0
Cat A	2	0	0	0	0	1	0	0	0	0
Cat A	3	0	0	0	0	1	0	0	0	0
Cat A	4	0	0	0	0	1	0	0	0	0
Cat A	5	0	0	0	0	1	0	0	0	0
Cat A	6	0	0	0	0	1	0	0	0	0
Cat A	7	0	0	0	0	1	0	0	0	0
Cat A	8	0	0	0	0	1	0	0	0	0
Cat A	9	0	0	0	0	1	0	0	0	0
Cat A	10	0	0	0	0	1	0	0	0	0
Cat A	11	0	0	0	0	1	0	0	0	0
Cat A	12	0	0	0	0	1	0	0	0	0
Cat A	13	0	0	0	0	1	0	0	0	0
Cat A	14	0	0	0	0	1	0	0	0	0
Cat A	15	0	0	0	0	1	0	0	0	0
Cat A	16	0	0	0	0	1	0	0	0	0
Cat A	17	0	0	0	0	1	0	0	0	0
Cat A	18	0	0	0	0	1	0	0	0	0
Cat A	19	0	0	0	0	1	0	0	0	0
Cat A	20	0	0	0	0	1	0	0	0	0
Cat A	21	0	0	0	0	1	0	0	0	0
Cat A	22	0	0	0	0	1	0	0	0	0
Cat A	23	0	0	0	0	1	0	0	0	0
Cat A	24	0	0	0	0	1	0	0	0	0
Cat A	25	0	0	0	0	1	0	0	0	0
Cat A	26	0	0	0	0	1	0	0	0	0
Cat A	27	0	0	0	0	1	0	0	0	0
Cat A	28	0	0	0	0	1	0	0	0	0
Cat A	29	0	0	0	0	1	0	0	0	0
Cat A	30	0	0	0	0	1	0	0	0	0
Cat A	31	0	0	0	0	1	0	0	0	0
Cat A	32	0	0	0	0	1	0	0	0	0
Cat A	33	0	0	0	0	1	0	0	0	0
Cat A	34	0	0	0	0	1	0	0	0	0
Cat A	35	0	0	0	0	0	0	0	0	0
Cat A	36	0	0	1	0	0	0	0	0	0
Cat A	37	0	0	1	0	0	0	0	0	0
Cat A	38	0	0	1	0	0	0	0	0	0
Cat A	39	1	0	0	0	0	0	0	0	0
Cat A	40	1	0	0	0	0	0	0	0	0
Cat A	41	1	0	0	0	0	0	0	0	0
Cat A	42	1	0	0	0	0	0	0	0	0
Cat A	43	1	0	0	0	0	0	0	0	0
Cat A	44	1	0	0	0	0	0	0	0	0
Cat A	45	1	0	0	0	0	0	0	0	0
Cat A	46	1	0	0	0	0	0	0	0	0
Cat A	47	1	0	0	0	0	0	0	0	0
Cat A	48	1	0	0	0	0	0	0	0	0
Cat A	49	1	0	0	0	0	0	0	0	0
Cat A	50	1	0	0	0	0	0	0	0	0
Cat A	51	1	0	0	0	0	0	0	0	0
Cat A	52	1	0	0	0	0	0	0	0	0
Cat A	53	1	0	0	0	0	0	0	0	0
Cat A	54	1	0	0	0	0	0	0	0	0
Cat A	55	1	0	0	0	0	0	0	0	0
Cat A	56	0	0	0	0	0	0	0	0	0
Cat A	57	0	1	0	0	0	0	0	0	0
Cat A	58	0	0	0	0	0	0	0	0	0
Cat A	59	1	0	0	0	0	0	0	0	0
Cat A	60	1	0	0	0	0	0	0	0	0
Cat A	61	1	0	0	0	0	0	0	0	0
Cat A	62	1	0	0	0	0	0	0	0	0
Cat A	63	1	0	0	0	0	0	0	0	0
Cat A	64	1	0	0	0	0	0	0	0	0
Cat A	65	1	0	0	0	0	0	0	0	0
Cat A	66	1	0	0	0	0	0	0	0	0
Cat A	67	1	0	0	0	0	0	0	0	0
Cat A	68	0	1	0	0	0	0	0	0	0
Cat A	69	0	1	0	0	0	0	0	0	0
Cat A	70	1	0	0	0	0	0	0	0	0
Cat A	71	1	0	0	0	0	0	0	0	0
Cat A	72	1	0	0	0	0	0	0	0	0
Cat A	73	1	0	0	0	0	0	0	0	0
Cat A	74	1	0	0	0	0	0	0	0	0
Cat A	75	0	1	0	0	0	0	0	0	0
Cat A	76	0	1	0	0	0	0	0	0	0
Cat A	77	1	0	0	0	0	0	0	0	0
Cat A	78	1	0	0	0	0	0	0	0	0
Cat A	79	1	0	0	0	0	0	0	0	0
Cat A	80	0	1	0	0	0	0	0	0	0
Cat A	81	1	0	0	0	0	0	0	0	0
Cat A	82	1	0	0	0	0	0	0	0	0
Cat A	83	1	0	0	0	0	0	0	0	0
Cat A	84	1	0	0	0	0	0	0	0	0
Cat A	85	1	0	0	0	0	0	0	0	0
Cat A	86	1	0	0	0	0	0	0	0	0
Cat A	87	1	0	0	0	0	0	0	0	0
Cat A	88	1	0	0	0	0	0	0	0	0
Cat A	89	1	0	0	0	0	0	0	0	0
Cat A	90	1	0	0	0	0	0	0	0	0
Cat A	91	1	0	0	0	0	0	0	0	0
Cat A	92	1	0	0	0	0	0	0	0	0
Cat A	93	1	0	0	0	0	0	0	0	0
Cat A	94	1	0	0	0	0	0	0	0	0
Cat A	95	1	0	0	0	0	0	0	0	0
Cat A	96	1	0	0	0	0	0	0	0	0
Cat A	97	1	0	0	0	0	0	0	0	0
Cat A	98	1	0	0	0	0	0	0	0	0
Cat A	99	1	0	0	0	0	0	0	0	0
Cat A	100	1	0	0	0	0	0	0	0	0
Cat A	101	1	0	0	0	0	0	0	0	0
Cat A	102	1	0	0	0	0	0	0	0	0
Cat A	103	1	0	0	0	0	0	0	0	0
Cat A	104	1	0	0	0	0	0	0	0	0
Cat A	105	1	0	0	0	0	0	0	0	0
Cat A	106	1	0	0	0	0	0	0	0	0
Cat A	107	1	0	0	0	0	0	0	0	0
Cat A	108	1	0	0	0	0	0	0	0	0
Cat A	109	1	0	0	0	0	0	0	0	0
Cat A	110	1	0	0	0	0	0	0	0	0
Cat A	111	1	0	0	0	0	0	0	0	0
Cat A	112	1	0	0	0	0	0	0	0	0
Cat A	113	1	0	0	0	0	0	0	0	0
Cat A	114	1	0	0	0	0	0	0	0	0
Cat A	115	1	0	0	0	0	0	0	0	0
Cat A	116	1	0	0	0	0	0	0	0	0
Cat A	117	1	0	0	0	0	0	0	0	0
Cat A	118	1	0	0	0	0	0	0	0	0
Cat A	119	1	0	0	0	0	0	0	0	0
Cat A	120	1	0	0	0	0	0	0	0	0
Cat A	121	1	0	0	0	0	0	0	0	0
Cat A	122	1	0	0	0	0	0	0	0	0
Cat A	123	1	0	0	0	0	0	0	0	0
Cat A	124	1	0	0	0	0	0	0	0	0
Cat A	125	1	0	0	0	0	0	0	0	0
Cat A	126	1	0	0	0	0	0	0	0	0
Cat A	127	1	0	0	0	0	0	0	0	0
Cat A	128	1	0	0	0	0	0	0	0	0
Cat A	129	1	0	0	0	0	0	0	0	0
Cat A	130	1	0	0	0	0	0	0	0	0
Cat A	131	1	0	0	0	0	0	0	0	0
Cat A	132	1	0	0	0	0	0	0	0	0
Cat A	133	1	0	0	0	0	0	0	0	0
Cat A	134	1	0	0	0	0	0	0	0	0
Cat A	135	1	0	0	0	0	0	0	0	0
Cat A	136	1	0	0	0	0	0	0	0	0
Cat A	137	1	0	0	0	0	0	0	0	0
Cat A	138	1	0	0	0	0	0	0	0	0
Cat A	139	1	0	0	0	0	0	0	0	0
Cat A	140	1	0	0	0	0	0	0	0	0
Cat A	141	1	0	0	0	0	0	0	0	0
Cat A	142	1	0	0	0	0	0	0	0	0
Cat A	143	1	0	0	0	0	0	0	0	0
Cat A	144	1	0	0	0	0	0	0	0	0
Cat A	145	1	0	0	0	0	0	0	0	0
Cat A	146	1	0	0	0	0	0	0	0	0
Cat A	147	1	0	0	0	0	0	0	0	0
Cat A	148	1	0	0	0	0	0	0	0	0
Cat A	149	1	0	0	0	0	0	0	0	0
Cat A	150	1	0	0	0	0	0	0	0	0
Cat A	151	1	0	0	0	0	0	0	0	0
Cat A	152	1	0	0	0	0	0	0	0	0
Cat A	153	1	0	0	0	0	0	0	0	0
Cat A	154	1	0	0	0	0	0	0	0	0
Cat A	155	1	0	0	0	0	0	0	0	0
Cat A	156	1	0	0	0	0	0	0	0	0
Cat A	157	1	0	0	0	0	0	0	0	0
Cat A	158	1	0	0	0	0	0	0	0	0
Cat A	159	1	0	0	0	0	0	0	0	0
Cat A	160	1	0	0	0	0	0	0	0	0
Cat A	161	1	0	0	0	0	0	0	0	0
Cat A	162	1	0	0	0	0	0	0	0	0
Cat A	163	1	0	0	0	0	0	0	0	0
Cat A	164	1	0	0	0	0	0	0	0	0
Cat A	165	1	0	0	0	0	0	0	0	0
Cat A	166	1	0	0	0	0	0	0	0	0
Cat A	167	1	0	0	0	0	0	0	0	0
Cat A	168	1	0	0	0	0	0	0	0	0
Cat A	169	1	0	0	0	0	0	0	0	0
Cat A	170	0	0	0	0	0	0	0	0	0
Cat A	171	0	0	1	0	0	0	0	0	0
Cat A	172	1	0	0	0	0	0	0	0	0
Cat A	173	1	0	0	0	0	0	0	0	0
Cat A	174	1	0	0	0	0	0	0	0	0
Cat A	175	1	0	0	0	0	0	0	0	0
Cat A	176	1	0	0	0	0	0	0	0	0
Cat A	177	1	0	0	0	0	0	0	0	0
Cat A	178	1	0	0	0	0	0	0	0	0
Cat A	179	1	0	0	0	0	0	0	0	0
Cat A	180	1	0	0	0	0	0	0	0	0
Cat A	181	1	0	0	0	0	0	0	0	0
Cat A	182	1	0	0	0	0	0	0	0	0
Cat A	183	1	0	0	0	0	0	0	0	0
Cat A	184	1	0	0	0	0	0	0	0	0
Cat A	185	1	0	0	0	0	0	0	0	0
Cat A	186	1	0	0	0	0	0	0	0	0
Cat A	187	1	0	0	0	0	0	0	0	0
Cat A	188	1	0	0	0	0	0	0	0	0
Cat A	189	1	0	0	0	0	0	0	0	0
Cat A	190	1	0	0	0	0	0	0	0	0
Cat A	191	1	0	0	0	0	0	0	0	0
Cat A	192	1	0	0	0	0	0	0	0	0
Cat A	193	1	0	0	0	0	0	0	0	0
Cat A	194	1	0	0	0	0	0	0	0	0
Cat A	195	1	0	0	0	0	0	0	0	0
Cat A	196	1	0	0	0	0	0	0	0	0
Cat A	197	1	0	0	0	0	0	0	0	0
Cat A	198	1	0	0	0	0	0	0	0	0
Cat A	199	1	0	0	0	0	0	0	0	0
Cat A	200	1	0	0	0	0	0	0	0	0
Cat A	201	1	0	0	0	0	0	0	0	0
Cat A	202	0	1	0	0	0	0	0	0	0
Cat A	203	0	1	0	0	0	0	0	0	0
Cat A	204	0	1	0	0	0	0	0	0	0
Cat A	205	0	1	0	0	0	0	0	0	0
Cat A	206	1	0	0	0	0	0	0	0	0
Cat A	207	1	0	0	0	0	0	0	0	0
Cat A	208	1	0	0	0	0	0	0	0	0
Cat A	209	1	0	0	0	0	0	0	0	0
Cat A	210	1	0	0	0	0	0	0	0	0
Cat A	211	1	0	0	0	0	0	0	0	0
Cat A	212	1	0	0	0	0	0	0	0	0
Cat A	213	1	0	0	0	0	0	0	0	0
Cat A	214	1	0	0	0	0	0	0	0	0
Cat A	215	1	0	0	0	0	0	0	0	0
Cat A	216	1	0	0	0	0	0	0	0	0
Cat A	217	1	0	0	0	0	0	0	0	0
Cat A	218	1	0	0	0	0	0	0	0	0
Cat A	219	1	0	0	0	0	0	0	0	0
Cat A	220	1	0	0	0	0	0	0	0	0
Cat A	221	1	0	0	0	0	0	0	0	0
Cat A	222	0	1	0	0	0	0	0	0	0
Cat A	223	0	1	0	0	0	0	0	0	0
Cat A	224	0	1	0	0	0	0	0	0	0
Cat A	225	1	0	0	0	0	0	0	0	0
Cat A	226	1	0	0	0	0	0	0	0	0
Cat A	227	0	0	0	0	0	0	0	0	0
Cat A	228	0	1	0	0	0	0	0	0	0
Cat A	229	0	1	0	0	0	0	0	0	0
Cat A	230	0	1	0	0	0	0	0	0	0
Cat A	231	0	1	0	0	0	0	0	0	0
Cat A	232	0	1	0	0	0	0	0	0	0
Cat A	233	1	0	0	0	0	0	0	0	0
Cat A	234	1	0	0	0	0	0	0	0	0
Cat A	235	1	0	0	0	0	0	0	0	0
Cat A	236	1	0	0	0	0	0	0	0	0
Cat A	237	1	0	0	0	0	0	0	0	0
Cat A	238	1	0	0	0	0	0	0	0	0
Cat A	239	1	0	0	0	0	0	0	0	0
Cat A	240	1	0	0	0	0	0	0	0	0
Cat A	241	1	0	0	0	0	0	0	0	0
Cat A	242	1	0	0	0	0	0	0	0	0
Cat A	243	1	0	0	0	0	0	0	0	0
Cat A	244	1	0	0	0	0	0	0	0	0
Cat A	245	1	0	0	0	0	0	0	0	0
Cat A	246	1	0	0	0	0	0	0	0	0
Cat A	247	1	0	0	0	0	0	0	0	0
Cat A	248	1	0	0	0	0	0	0	0	0
Cat A	249	1	0	0	0	0	0	0	0	0
Cat A	250	1	0	0	0	0	0	0	0	0
Cat A	251	1	0	0	0	0	0	0	0	0
Cat A	252	1	0	0	0	0	0	0	0	0
Cat A	253	1	0	0	0	0	0	0	0	0
Cat A	254	1	0	0	0	0	0	0	0	0
Cat A	255	0	1	0	0	0	0	0	0	0
Cat A	256	0	1	0	0	0	0	0	0	0
Cat A	257	0	1	0	0	0	0	0	0	0
Cat A	258	0	1	0	0	0	0	0	0	0
Cat A	259	1	0	0	0	0	0	0	0	0
Cat A	260	1	0	0	0	0	0	0	0	0
Cat A	261	1	0	0	0	0	0	0	0	0
Cat A	262	1	0	0	0	0	0	0	0	0
Cat A	263	1	0	0	0	0	0	0	0	0
Cat A	264	1	0	0	0	0	0	0	0	0
Cat A	265	1	0	0	0	0	0	0	0	0
Cat A	266	1	0	0	0	0	0	0	0	0
Cat A	267	1	0	0	0	0	0	0	0	0
Cat A	268	1	0	0	0	0	0	0	0	0
Cat A	269	1	0	0	0	0	0	0	0	0
Cat A	270	1	0	0	0	0	0	0	0	0
Cat A	271	1	0	0	0	0	0	0	0	0
Cat A	272	1	0	0	0	0	0	0	0	0
Cat A	273	1	0	0	0	0	0	0	0	0
Cat A	274	0	0	0	0	0	1	0	0	0
Cat A	275	1	0	0	0	0	0	0	0	0
Cat A	276	1	0	0	0	0	0	0	0	0
Cat A	277	1	0	0	0	0	0	0	0	0
Cat A	278	1	0	0	0	0	0	0	0	0
Cat A	279	1	0	0	0	0	0	0	0	0
Cat A	280	1	0	0	0	0	0	0	0	0
Cat A	281	1	0	0	0	0	0	0	0	0
Cat A	282	1	0	0	0	0	0	0	0	0
Cat A	283	1	0	0	0	0	0	0	0	0
Cat A	284	1	0	0	0	0	0	0	0	0
Cat A	285	1	0	0	0	0	0	0	0	0
Cat A	286	1	0	0	0	0	0	0	0	0
Cat A	287	1	0	0	0	0	0	0	0	0
Cat A	288	1	0	0	0	0	0	0	0	0
Cat A	289	1	0	0	0	0	0	0	0	0
Cat A	290	1	0	0	0	0	0	0	0	0
Cat A	291	1	0	0	0	0	0	0	0	0
Cat A	292	1	0	0	0	0	0	0	0	0
Cat A	293	0	0	0	0	1	0	0	0	0
Cat A	294	0	0	0	0	1	0	0	0	0
Cat A	295	0	0	0	0	0	0	0	0	0
Cat A	296	0	0	0	0	1	0	0	0	0
Cat A	297	0	0	0	0	1	0	0	0	0
Cat A	298	0	0	0	0	1	0	0	0	0
Cat A	299	0	0	0	0	1	0	0	0	0
Cat A	300	0	0	0	0	1	0	0	0	0
Cat A	301	0	0	0	0	1	0	0	0	0
Cat A	302	0	0	0	0	1	0	0	0	0
Cat A	303	0	0	0	0	1	0	0	0	0
Cat A	304	0	0	0	0	1	0	0	0	0
Cat A	305	0	0	0	0	1	0	0	0	0
Cat A	306	0	0	0	0	1	0	0	0	0
Cat A	307	0	0	0	0	1	0	0	0	0
Cat A	308	0	0	0	0	1	0	0	0	0
Cat A	309	0	0	0	0	1	0	0	0	0
Cat A	310	0	0	0	0	1	0	0	0	0
Cat A	311	0	0	0	0	1	0	0	0	0
Cat A	312	0	0	0	0	1	0	0	0	0
Cat A	313	0	0	0	0	1	0	0	0	0
Cat A	314	0	0	0	0	1	0	0	0	0
Cat A	315	0	0	0	0	1	0	0	0	0
Cat A	316	0	0	1	0	0	0	0	0	0
Cat A	317	0	0	1	0	0	0	0	0	0
Cat A	318	0	0	1	0	0	0	0	0	0
Cat A	319	0	0	1	0	0	0	0	0	0
Cat A	320	0	0	1	0	0	0	0	0	0
Cat A	321	1	0	0	0	0	0	0	0	0
Cat A	322	1	0	0	0	0	0	0	0	0
Cat A	323	1	0	0	0	0	0	0	0	0
Cat A	324	0	0	0	0	0	1	0	0	0
Cat A	325	0	0	0	0	0	1	0	0	0
Cat A	326	0	0	0	0	0	1	0	0	0
Cat A	327	0	0	0	0	0	1	0	0	0
Cat A	328	0	0	0	0	1	0	0	0	0
Cat A	329	0	0	0	0	1	0	0	0	0
Cat A	330	0	0	0	0	1	0	0	0	0
Cat A	331	0	0	0	0	1	0	0	0	0
Cat A	332	0	0	0	0	1	0	0	0	0
Cat A	333	0	0	0	0	1	0	0	0	0
Cat A	334	0	0	0	0	1	0	0	0	0
Cat A	335	0	0	0	0	1	0	0	0	0
Cat A	336	0	0	0	0	1	0	0	0	0
Cat A	337	0	0	0	0	1	0	0	0	0
Cat A	338	0	0	0	0	1	0	0	0	0
Cat A	339	0	0	0	0	1	0	0	0	0
Cat A	340	0	0	0	0	1	0	0	0	0
Cat A	341	0	0	0	0	1	0	0	0	0
Cat A	342	0	0	0	0	1	0	0	0	0
Cat A	343	0	0	0	0	1	0	0	0	0
Cat A	344	0	0	0	0	1	0	0	0	0
Cat A	345	0	0	0	0	1	0	0	0	0
Cat A	346	0	0	0	0	1	0	0	0	0
Cat A	347	0	0	0	0	1	0	0	0	0
Cat A	348	0	0	0	0	1	0	0	0	0
Cat A	349	0	0	0	0	1	0	0	0	0
Cat A	350	0	0	0	0	1	0	0	0	0
Cat A	351	0	0	0	0	1	0	0	0	0
Cat A	352	0	0	0	0	1	0	0	0	0
Cat A	353	0	0	0	0	1	0	0	0	0
Cat A	354	0	0	0	0	1	0	0	0	0
Cat A	355	0	0	0	0	1	0	0	0	0
Cat A	356	0	0	0	0	1	0	0	0	0
Cat A	357	0	0	0	0	1	0	0	0	0
Cat A	358	0	0	0	0	1	0	0	0	0
Cat A	359	0	0	0	0	1	0	0	0	0
Cat A	360	0	0	0	0	1	0	0	0	0
Cat A	361	0	0	0	0	1	0	0	0	0
Cat A	362	0	0	0	0	1	0	0	0	0
Cat A	363	0	0	0	0	1	0	0	0	0
Cat A	364	0	0	0	0	1	0	0	0	0
Cat A	365	0	0	0	0	1	0	0	0	0
Cat A	366	0	0	0	0	1	0	0	0	0
Cat A	367	0	0	0	0	1	0	0	0	0
Cat A	368	0	0	0	0	1	0	0	0	0
Cat A	369	0	0	0	0	1	0	0	0	0
Cat A	370	0	0	0	0	1	0	0	0	0
Cat A	371	0	0	0	0	1	0	0	0	0
Cat A	372	0	0	0	0	1	0	0	0	0
Cat A	373	0	0	0	0	1	0	0	0	0
Cat A	374	0	0	0	0	1	0	0	0	0
Cat A	375	0	0	0	0	1	0	0	0	0
Cat A	376	0	0	0	0	1	0	0	0	0
Cat A	377	0	0	0	0	1	0	0	0	0
Cat A	378	0	0	0	0	1	0	0	0	0
Cat A	379	0	0	0	0	1	0	0	0	0
Cat A	380	0	0	0	0	1	0	0	0	0
Cat A	381	0	0	0	0	1	0	0	0	0
Cat A	382	0	0	0	0	1	0	0	0	0
Cat A	383	0	0	0	0	1	0	0	0	0
Cat A	384	0	0	0	0	1	0	0	0	0
Cat A	385	0	0	0	0	1	0	0	0	0
Cat A	386	0	0	0	0	1	0	0	0	0
Cat A	387	0	0	0	0	1	0	0	0	0
Cat A	388	0	0	0	0	1	0	0	0	0
Cat A	389	0	0	0	0	1	0	0	0	0
Cat A	390	0	0	0	0	1	0	0	0	0
Cat A	391	0	0	0	0	1	0	0	0	0
Cat A	392	0	0	0	0	1	0	0	0	0
Cat A	393	0	0	0	0	1	0	0	0	0
Cat A	394	0	0	0	0	1	0	0	0	0
Cat A	395	0	0	0	0	1	0	0	0	0
Cat A	396	0	0	0	0	1	0	0	0	0
Cat A	397	0	0	0	0	1	0	0	0	0
Cat A	398	0	0	0	0	1	0	0	0	0
Cat A	399	0	0	0	0	1	0	0	0	0
Cat A	400	0	0	0	0	1	0	0	0	0
Cat A	401	0	0	0	0	1	0	0	0	0
Cat A	402	0	0	0	0	1	0	0	0	0
Cat A	403	0	0	0	0	1	0	0	0	0
Cat A	404	0	0	0	0	1	0	0	0	0
Cat A	405	0	0	0	0	1	0	0	0	0
Cat A	406	0	0	0	0	1	0	0	0	0
Cat A	407	0	0	0	0	1	0	0	0	0
Cat A	408	0	0	0	0	1	0	0	0	0
Cat A	409	0	0	0	0	1	0	0	0	0
Cat A	410	0	0	0	0	1	0	0	0	0
Cat A	411	0	0	0	0	1	0	0	0	0
Cat A	412	0	0	0	0	1	0	0	0	0
Cat A	413	0	0	0	0	1	0	0	0	0
Cat A	414	0	0	0	0	1	0	0	0	0
Cat A	415	0	0	0	0	1	0	0	0	0
Cat A	416	0	0	0	0	1	0	0	0	0
Cat A	417	0	0	0	0	1	0	0	0	0
Cat A	418	0	0	0	0	1	0	0	0	0
Cat A	419	0	0	0	0	1	0	0	0	0
Cat A	420	0	0	0	0	1	0	0	0	0
Cat A	421	0	0	0	0	1	0	0	0	0
Cat A	422	0	0	0	0	1	0	0	0	0
Cat A	423	0	0	0	0	1	0	0	0	0
Cat A	424	0	0	0	0	1	0	0	0	0
Cat A	425	0	0	0	0	1	0	0	0	0
Cat A	426	0	0	0	0	1	0	0	0	0
Cat A	427	0	0	0	0	1	0	0	0	0
Cat A	428	0	0	0	0	1	0	0	0	0
Cat A	429	0	0	0	0	1	0	0	0	0
Cat A	430	0	0	0	0	1	0	0	0	0
Cat A	431	0	0	0	0	1	0	0	0	0
Cat A	432	0	0	0	0	1	0	0	0	0
Cat A	433	0	0	0	0	1	0	0	0	0
Cat A	434	0	0	0	0	1	0	0	0	0
Cat A	435	0	0	0	0	1	0	0	0	0
Cat A	436	0	0	0	0	1	0	0	0	0
Cat A	437	0	0	0	0	1	0	0	0	0
Cat A	438	0	0	0	0	1	0	0	0	0
Cat A	439	0	0	1	0	0	0	0	0	0
Cat A	440	1	0	0	0	0	0	0	0	0
Cat A	441	1	0	0	0	0	0	0	0	0
Cat A	442	1	0	0	0	0	0	0	0	0
Cat A	443	1	0	0	0	0	0	0	0	0
Cat A	444	1	0	0	0	0	0	0	0	0
Cat A	445	1	0	0	0	0	0	0	0	0
Cat A	446	1	0	0	0	0	0	0	0	0
Cat A	447	1	0	0	0	0	0	0	0	0
Cat A	448	1	0	0	0	0	0	0	0	0
Cat A	449	1	0	0	0	0	0	0	0	0
Cat A	450	1	0	0	0	0	0	0	0	0
Cat A	451	1	0	0	0	0	0	0	0	0
Cat A	452	1	0	0	0	0	0	0	0	0
Cat A	453	1	0	0	0	0	0	0	0	0
Cat A	454	1	0	0	0	0	0	0	0	0
Cat A	455	1	0	0	0	0	0	0	0	0
Cat A	456	1	0	0	0	0	0	0	0	0
Cat A	457	1	0	0	0	0	0	0	0	0
Cat A	458	1	0	0	0	0	0	0	0	0
Cat A	459	1	0	0	0	0	0	0	0	0
Cat A	460	1	0	0	0	0	0	0	0	0
Cat A	461	1	0	0	0	0	0	0	0	0
Cat A	462	1	0	0	0	0	0	0	0	0
Cat A	463	1	0	0	0	0	0	0	0	0
Cat A	464	1	0	0	0	0	0	0	0	0
Cat A	465	1	0	0	0	0	0	0	0	0
Cat A	466	1	0	0	0	0	0	0	0	0
Cat A	467	1	0	0	0	0	0	0	0	0
Cat A	468	1	0	0	0	0	0	0	0	0
Cat A	469	1	0	0	0	0	0	0	0	0
Cat A	470	1	0	0	0	0	0	0	0	0
Cat A	471	1	0	0	0	0	0	0	0	0
Cat A	472	1	0	0	0	0	0	0	0	0
Cat A	473	1	0	0	0	0	0	0	0	0
Cat A	474	0	0	1	0	0	0	0	0	0
Cat A	475	1	0	0	0	0	0	0	0	0
Cat A	476	1	0	0	0	0	0	0	0	0
Cat A	477	1	0	0	0	0	0	0	0	0
Cat A	478	1	0	0	0	0	0	0	0	0
Cat A	479	1	0	0	0	0	0	0	0	0
Cat A	480	1	0	0	0	0	0	0	0	0
Cat A	481	1	0	0	0	0	0	0	0	0
Cat A	482	1	0	0	0	0	0	0	0	0
Cat A	483	1	0	0	0	0	0	0	0	0
Cat A	484	1	0	0	0	0	0	0	0	0
Cat A	485	1	0	0	0	0	0	0	0	0
Cat A	486	1	0	0	0	0	0	0	0	0
Cat A	487	1	0	0	0	0	0	0	0	0
Cat A	488	1	0	0	0	0	0	0	0	0
Cat A	489	1	0	0	0	0	0	0	0	0
Cat A	490	1	0	0	0	0	0	0	0	0
Cat A	491	1	0	0	0	0	0	0	0	0
Cat A	492	1	0	0	0	0	0	0	0	0
Cat A	493	1	0	0	0	0	0	0	0	0
Cat A	494	1	0	0	0	0	0	0	0	0
Cat A	495	1	0	0	0	0	0	0	0	0
Cat A	496	1	0	0	0	0	0	0	0	0
Cat A	497	1	0	0	0	0	0	0	0	0
Cat A	498	1	0	0	0	0	0	0	0	0
Cat A	499	1	0	0	0	0	0	0	0	0
Cat A	500	1	0	0	0	0	0	0	0	0
Cat A	501	1	0	0	0	0	0	0	0	0
Cat A	502	1	0	0	0	0	0	0	0	0
Cat A	503	1	0	0	0	0	0	0	0	0
Cat A	504	1	0	0	0	0	0	0	0	0
Cat A	505	1	0	0	0	0	0	0	0	0
Cat A	506	1	0	0	0	0	0	0	0	0
Cat A	507	1	0	0	0	0	0	0	0	0
Cat A	508	1	0	0	0	0	0	0	0	0
Cat A	509	1	0	0	0	0	0	0	0	0
Cat A	510	1	0	0	0	0	0	0	0	0
Cat A	511	1	0	0	0	0	0	0	0	0
Cat A	512	1	0	0	0	0	0	0	0	0
Cat A	513	1	0	0	0	0	0	0	0	0
Cat A	514	0	1	0	0	0	0	0	0	0
Cat A	515	0	1	0	0	0	0	0	0	0
Cat A	516	1	0	0	0	0	0	0	0	0
Cat A	517	1	0	0	0	0	0	0	0	0
Cat A	518	1	0	0	0	0	0	0	0	0
Cat A	519	1	0	0	0	0	0	0	0	0
Cat A	520	1	0	0	0	0	0	0	0	0
Cat A	521	1	0	0	0	0	0	0	0	0
Cat A	522	1	0	0	0	0	0	0	0	0
Cat A	523	1	0	0	0	0	0	0	0	0
Cat A	524	1	0	0	0	0	0	0	0	0
Cat A	525	1	0	0	0	0	0	0	0	0
Cat A	526	1	0	0	0	0	0	0	0	0
Cat A	527	1	0	0	0	0	0	0	0	0
Cat A	528	1	0	0	0	0	0	0	0	0
Cat A	529	1	0	0	0	0	0	0	0	0
Cat A	530	1	0	0	0	0	0	0	0	0
Cat A	531	1	0	0	0	0	0	0	0	0
Cat A	532	1	0	0	0	0	0	0	0	0
Cat A	533	1	0	0	0	0	0	0	0	0
Cat A	534	1	0	0	0	0	0	0	0	0
Cat A	535	1	0	0	0	0	0	0	0	0
Cat A	536	1	0	0	0	0	0	0	0	0
Cat A	537	1	0	0	0	0	0	0	0	0
Cat A	538	1	0	0	0	0	0	0	0	0
Cat A	539	1	0	0	0	0	0	0	0	0
Cat A	540	1	0	0	0	0	0	0	0	0
Cat A	541	1	0	0	0	0	0	0	0	0
Cat A	542	1	0	0	0	0	0	0	0	0
Cat A	543	1	0	0	0	0	0	0	0	0
Cat A	544	1	0	0	0	0	0	0	0	0
Cat A	545	1	0	0	0	0	0	0	0	0
Cat A	546	1	0	0	0	0	0	0	0	0
Cat A	547	0	1	0	0	0	0	0	0	0
Cat A	548	0	1	0	0	0	0	0	0	0
Cat A	549	0	1	0	0	0	0	0	0	0
Cat A	550	0	1	0	0	0	0	0	0	0
Cat A	551	0	1	0	0	0	0	0	0	0
Cat A	552	0	0	0	0	0	1	0	0	0
Cat A	553	0	0	0	0	0	1	0	0	0
Cat A	554	1	0	0	0	0	0	0	0	0
Cat A	555	1	0	0	0	0	0	0	0	0
Cat A	556	1	0	0	0	0	0	0	0	0
Cat A	557	1	0	0	0	0	0	0	0	0
Cat A	558	1	0	0	0	0	0	0	0	0
Cat A	559	1	0	0	0	0	0	0	0	0
Cat A	560	1	0	0	0	0	0	0	0	0
Cat A	561	1	0	0	0	0	0	0	0	0
Cat A	562	1	0	0	0	0	0	0	0	0
Cat A	563	1	0	0	0	0	0	0	0	0
Cat A	564	1	0	0	0	0	0	0	0	0
Cat A	565	1	0	0	0	0	0	0	0	0
Cat A	566	1	0	0	0	0	0	0	0	0
Cat A	567	1	0	0	0	0	0	0	0	0
Cat A	568	1	0	0	0	0	0	0	0	0
Cat A	569	1	0	0	0	0	0	0	0	0
Cat A	570	1	0	0	0	0	0	0	0	0
Cat A	571	1	0	0	0	0	0	0	0	0
Cat A	572	1	0	0	0	0	0	0	0	0
Cat A	573	1	0	0	0	0	0	0	0	0
Cat A	574	1	0	0	0	0	0	0	0	0
Cat A	575	1	0	0	0	0	0	0	0	0
Cat A	576	1	0	0	0	0	0	0	0	0
Cat A	577	1	0	0	0	0	0	0	0	0
Cat A	578	1	0	0	0	0	0	0	0	0
Cat A	579	1	0	0	0	0	0	0	0	0
Cat A	580	1	0	0	0	0	0	0	0	0
Cat A	581	1	0	0	0	0	0	0	0	0
Cat A	582	1	0	0	0	0	0	0	0	0
Cat A	583	1	0	0	0	0	0	0	0	0
Cat A	584	1	0	0	0	0	0	0	0	0
Cat A	585	1	0	0	0	0	0	0	0	0
Cat A	586	1	0	0	0	0	0	0	0	0
Cat A	587	1	0	0	0	0	0	0	0	0
Cat A	588	1	0	0	0	0	0	0	0	0
Cat A	589	1	0	0	0	0	0	0	0	0
Cat A	590	1	0	0	0	0	0	0	0	0
Cat A	591	1	0	0	0	0	0	0	0	0
Cat A	592	1	0	0	0	0	0	0	0	0
Cat A	593	1	0	0	0	0	0	0	0	0
Cat A	594	1	0	0	0	0	0	0	0	0
Cat A	595	1	0	0	0	0	0	0	0	0
Cat A	596	1	0	0	0	0	0	0	0	0
Cat A	597	1	0	0	0	0	0	0	0	0
Cat A	598	1	0	0	0	0	0	0	0	0
Cat A	599	1	0	0	0	0	0	0	0	0
Cat A	600	1	0	0	0	0	0	0	0	0
Cat A	601	1	0	0	0	0	0	0	0	0
Cat A	602	1	0	0	0	0	0	0	0	0
Cat A	603	1	0	0	0	0	0	0	0	0
Cat A	604	1	0	0	0	0	0	0	0	0
Cat A	605	1	0	0	0	0	0	0	0	0
Cat A	606	1	0	0	0	0	0	0	0	0
Cat A	607	1	0	0	0	0	0	0	0	0
Cat A	608	1	0	0	0	0	0	0	0	0
Cat A	609	1	0	0	0	0	0	0	0	0
Cat A	610	1	0	0	0	0	0	0	0	0
Cat A	611	1	0	0	0	0	0	0	0	0
Cat A	612	1	0	0	0	0	0	0	0	0
Cat A	613	1	0	0	0	0	0	0	0	0
Cat A	614	1	0	0	0	0	0	0	0	0
Cat A	615	1	0	0	0	0	0	0	0	0
Cat A	616	1	0	0	0	0	0	0	0	0
Cat A	617	1	0	0	0	0	0	0	0	0
Cat A	618	1	0	0	0	0	0	0	0	0
Cat A	619	1	0	0	0	0	0	0	0	0
Cat A	620	1	0	0	0	0	0	0	0	0
Cat A	621	1	0	0	0	0	0	0	0	0
Cat A	622	1	0	0	0	0	0	0	0	0
Cat A	623	1	0	0	0	0	0	0	0	0
Cat A	624	0	1	0	0	0	0	0	0	0
Cat A	625	0	1	0	0	0	0	0	0	0
Cat A	626	0	1	0	0	0	0	0	0	0
Cat A	627	0	1	0	0	0	0	0	0	0
Cat A	628	0	1	0	0	0	0	0	0	0
Cat A	629	0	1	0	0	0	0	0	0	0
Cat A	630	1	0	0	0	0	0	0	0	0
Cat A	631	1	0	0	0	0	0	0	0	0
Cat A	632	1	0	0	0	0	0	0	0	0
Cat A	633	1	0	0	0	0	0	0	0	0
Cat A	634	1	0	0	0	0	0	0	0	0
Cat A	635	1	0	0	0	0	0	0	0	0
Cat A	636	1	0	0	0	0	0	0	0	0
Cat A	637	1	0	0	0	0	0	0	0	0
Cat A	638	1	0	0	0	0	0	0	0	0
Cat A	639	1	0	0	0	0	0	0	0	0
Cat A	640	1	0	0	0	0	0	0	0	0
Cat A	641	1	0	0	0	0	0	0	0	0
Cat A	642	1	0	0	0	0	0	0	0	0
Cat A	643	1	0	0	0	0	0	0	0	0
Cat A	644	1	0	0	0	0	0	0	0	0
Cat A	645	1	0	0	0	0	0	0	0	0
Cat A	646	1	0	0	0	0	0	0	0	0
Cat A	647	1	0	0	0	0	0	0	0	0
Cat A	648	1	0	0	0	0	0	0	0	0
Cat A	649	1	0	0	0	0	0	0	0	0
Cat A	650	1	0	0	0	0	0	0	0	0
Cat A	651	1	0	0	0	0	0	0	0	0
Cat A	652	0	1	0	0	0	0	0	0	0
Cat A	653	0	1	0	0	0	0	0	0	0
Cat A	654	0	1	0	0	0	0	0	0	0
Cat A	655	1	0	0	0	0	0	0	0	0
Cat A	656	1	0	0	0	0	0	0	0	0
Cat A	657	0	1	0	0	0	0	0	0	0
Cat A	658	0	1	0	0	0	0	0	0	0
Cat A	659	0	1	0	0	0	0	0	0	0
Cat A	660	0	1	0	0	0	0	0	0	0
Cat A	661	0	1	0	0	0	0	0	0	0
Cat A	662	0	1	0	0	0	0	0	0	0
Cat A	663	0	0	0	0	0	0	1	0	0
Cat A	664	0	0	0	0	0	0	1	0	0
Cat A	665	0	0	0	0	0	0	1	0	0
Cat A	666	0	0	0	0	0	0	1	0	0
Cat A	667	0	0	0	0	0	0	1	0	0
Cat A	668	0	0	0	0	0	0	1	0	0
Cat A	669	0	0	0	0	0	0	1	0	0
Cat A	670	0	0	0	0	0	0	0	0	0
Cat A	671	1	0	0	0	0	0	0	0	0
Cat A	672	1	0	0	0	0	0	0	0	0
Cat A	673	1	0	0	0	0	0	0	0	0
Cat A	674	1	0	0	0	0	0	0	0	0
Cat A	675	1	0	0	0	0	0	0	0	0
Cat A	676	1	0	0	0	0	0	0	0	0
Cat A	677	1	0	0	0	0	0	0	0	0
Cat A	678	1	0	0	0	0	0	0	0	0
Cat A	679	1	0	0	0	0	0	0	0	0
Cat A	680	1	0	0	0	0	0	0	0	0
Cat A	681	1	0	0	0	0	0	0	0	0
Cat A	682	1	0	0	0	0	0	0	0	0
Cat A	683	1	0	0	0	0	0	0	0	0
Cat A	684	1	0	0	0	0	0	0	0	0
Cat A	685	1	0	0	0	0	0	0	0	0
Cat A	686	1	0	0	0	0	0	0	0	0
Cat A	687	1	0	0	0	0	0	0	0	0
Cat A	688	1	0	0	0	0	0	0	0	0
Cat A	689	1	0	0	0	0	0	0	0	0
Cat A	690	1	0	0	0	0	0	0	0	0
Cat A	691	1	0	0	0	0	0	0	0	0
Cat A	692	1	0	0	0	0	0	0	0	0
Cat A	693	1	0	0	0	0	0	0	0	0
Cat A	694	1	0	0	0	0	0	0	0	0
Cat A	695	1	0	0	0	0	0	0	0	0
Cat A	696	1	0	0	0	0	0	0	0	0
Cat A	697	1	0	0	0	0	0	0	0	0
Cat A	698	1	0	0	0	0	0	0	0	0
Cat A	699	1	0	0	0	0	0	0	0	0
Cat A	700	1	0	0	0	0	0	0	0	0
Cat A	701	1	0	0	0	0	0	0	0	0
Cat A	702	1	0	0	0	0	0	0	0	0
Cat A	703	1	0	0	0	0	0	0	0	0
Cat A	704	1	0	0	0	0	0	0	0	0
Cat A	705	1	0	0	0	0	0	0	0	0
Cat A	706	1	0	0	0	0	0	0	0	0
Cat A	707	1	0	0	0	0	0	0	0	0
Cat A	708	1	0	0	0	0	0	0	0	0
Cat A	709	1	0	0	0	0	0	0	0	0
Cat A	710	1	0	0	0	0	0	0	0	0
Cat A	711	0	0	0	0	0	0	1	0	0
Cat A	712	0	0	0	0	0	0	0	0	0
Cat A	713	1	0	0	0	0	0	0	0	0
Cat A	714	1	0	0	0	0	0	0	0	0
Cat A	715	1	0	0	0	0	0	0	0	0
Cat A	716	1	0	0	0	0	0	0	0	0
Cat A	717	1	0	0	0	0	0	0	0	0
Cat A	718	1	0	0	0	0	0	0	0	0
Cat A	719	1	0	0	0	0	0	0	0	0
Cat A	720	1	0	0	0	0	0	0	0	0
Cat A	721	1	0	0	0	0	0	0	0	0
Cat A	722	1	0	0	0	0	0	0	0	0
Cat A	723	1	0	0	0	0	0	0	0	0
Cat A	724	1	0	0	0	0	0	0	0	0
Cat A	725	1	0	0	0	0	0	0	0	0
Cat A	726	1	0	0	0	0	0	0	0	0
Cat A	727	1	0	0	0	0	0	0	0	0
Cat A	728	1	0	0	0	0	0	0	0	0
Cat A	729	1	0	0	0	0	0	0	0	0
Cat A	730	1	0	0	0	0	0	0	0	0
Cat A	731	1	0	0	0	0	0	0	0	0
Cat A	732	0	1	0	0	0	0	0	0	0
Cat A	733	1	0	0	0	0	0	0	0	0
Cat A	734	1	0	0	0	0	0	0	0	0
Cat A	735	1	0	0	0	0	0	0	0	0
Cat A	736	1	0	0	0	0	0	0	0	0
Cat A	737	1	0	0	0	0	0	0	0	0
Cat A	738	1	0	0	0	0	0	0	0	0
Cat A	739	1	0	0	0	0	0	0	0	0
Cat A	740	1	0	0	0	0	0	0	0	0
Cat A	741	1	0	0	0	0	0	0	0	0
Cat A	742	1	0	0	0	0	0	0	0	0
Cat A	743	1	0	0	0	0	0	0	0	0
Cat A	744	1	0	0	0	0	0	0	0	0
Cat A	745	1	0	0	0	0	0	0	0	0
Cat A	746	1	0	0	0	0	0	0	0	0
Cat A	747	1	0	0	0	0	0	0	0	0
Cat A	748	1	0	0	0	0	0	0	0	0
Cat A	749	1	0	0	0	0	0	0	0	0
Cat A	750	1	0	0	0	0	0	0	0	0
Cat A	751	1	0	0	0	0	0	0	0	0
Cat A	752	1	0	0	0	0	0	0	0	0
Cat A	753	1	0	0	0	0	0	0	0	0
Cat A	754	1	0	0	0	0	0	0	0	0
Cat A	755	1	0	0	0	0	0	0	0	0
Cat A	756	1	0	0	0	0	0	0	0	0
Cat A	757	1	0	0	0	0	0	0	0	0
Cat A	758	0	0	0	0	0	1	0	0	0
Cat A	759	0	0	1	0	0	0	0	0	0
Cat A	760	0	0	1	0	0	0	0	0	0
Cat A	761	0	0	0	0	1	0	0	0	0
Cat A	762	0	0	0	0	1	0	0	0	0
Cat A	763	0	0	0	0	1	0	0	0	0
Cat A	764	0	0	0	0	1	0	0	0	0
Cat A	765	0	0	0	0	0	0	0	0	0
Cat A	766	0	0	1	0	0	0	0	0	0
Cat A	767	0	0	1	0	0	0	0	0	0
Cat A	768	0	0	1	0	0	0	0	0	0
Cat A	769	0	0	1	0	0	0	0	0	0
Cat A	770	1	0	0	0	0	0	0	0	0
Cat A	771	1	0	0	0	0	0	0	0	0
Cat A	772	1	0	0	0	0	0	0	0	0
Cat A	773	1	0	0	0	0	0	0	0	0
Cat A	774	1	0	0	0	0	0	0	0	0
Cat A	775	1	0	0	0	0	0	0	0	0
Cat A	776	1	0	0	0	0	0	0	0	0
Cat A	777	1	0	0	0	0	0	0	0	0
Cat A	778	0	1	0	0	0	0	0	0	0
Cat A	779	0	1	0	0	0	0	0	0	0
Cat A	780	1	0	0	0	0	0	0	0	0
Cat A	781	1	0	0	0	0	0	0	0	0
Cat A	782	1	0	0	0	0	0	0	0	0
Cat A	783	0	1	0	0	0	0	0	0	0
Cat A	784	0	1	0	0	0	0	0	0	0
Cat A	785	0	1	0	0	0	0	0	0	0
Cat A	786	1	0	0	0	0	0	0	0	0
Cat A	787	1	0	0	0	0	0	0	0	0
Cat A	788	1	0	0	0	0	0	0	0	0
Cat A	789	1	0	0	0	0	0	0	0	0
Cat A	790	1	0	0	0	0	0	0	0	0
Cat A	791	0	1	0	0	0	0	0	0	0
Cat A	792	0	1	0	0	0	0	0	0	0
Cat A	793	0	1	0	0	0	0	0	0	0
Cat A	794	0	1	0	0	0	0	0	0	0
Cat A	795	0	1	0	0	0	0	0	0	0
Cat A	796	0	0	0	0	0	0	0	0	0
Cat A	797	0	0	0	0	0	0	0	1	0
Cat A	798	0	0	0	0	0	0	0	1	0
Cat A	799	0	0	0	0	0	0	0	1	0
Cat A	800	0	0	0	0	0	0	0	1	0
Cat A	801	0	0	0	0	0	0	0	1	0
Cat A	802	0	0	0	0	0	0	0	1	0
Cat A	803	0	0	0	0	0	0	0	1	0
Cat A	804	0	0	0	0	0	0	0	1	0
Cat A	805	0	0	0	0	0	0	0	1	0
Cat A	806	0	0	0	0	0	0	0	1	0
Cat A	807	0	0	0	0	0	0	0	1	0
Cat A	808	0	0	0	0	0	0	0	1	0
Cat A	809	0	0	0	0	0	0	0	1	0
Cat A	810	0	0	0	0	0	0	0	1	0
Cat A	811	0	0	0	0	0	0	0	1	0
Cat A	812	0	0	0	0	0	0	0	1	0
Cat A	813	0	0	0	0	0	0	0	1	0
Cat A	814	0	0	0	0	0	0	0	1	0
Cat A	815	0	0	0	0	0	0	0	1	0
Cat A	816	0	0	0	0	0	0	0	1	0
Cat A	817	0	0	0	0	0	0	0	1	0
Cat A	818	0	0	0	0	0	0	0	1	0
Cat A	819	0	0	0	0	0	0	0	1	0
Cat A	820	0	0	0	0	0	0	0	1	0
Cat A	821	0	0	0	0	0	0	0	1	0
Cat A	822	0	0	0	0	0	0	0	1	0
Cat A	823	0	0	0	0	0	0	0	1	0
Cat A	824	0	0	0	0	0	0	0	1	0
Cat A	825	0	0	0	0	0	0	0	1	0
Cat A	826	0	0	0	0	0	0	0	1	0
Cat A	827	0	0	0	0	0	0	0	1	0
Cat A	828	0	0	0	0	0	0	0	1	0
Cat A	829	0	0	0	0	0	0	0	1	0
Cat A	830	0	0	0	0	0	0	0	1	0
Cat A	831	0	0	0	0	0	0	0	1	0
Cat A	832	0	0	0	0	0	0	0	1	0
Cat A	833	0	0	0	0	0	0	0	1	0
Cat A	834	0	0	0	0	0	0	0	1	0
Cat A	835	0	0	0	0	0	0	0	1	0
Cat A	836	0	0	0	0	0	0	0	1	0
Cat A	837	0	0	0	0	0	0	0	1	0
Cat A	838	0	0	0	0	0	0	0	1	0
Cat A	839	0	0	0	0	0	0	0	1	0
Cat A	840	0	0	0	0	0	0	0	1	0
Cat A	841	0	0	0	0	0	0	0	1	0
Cat A	842	0	0	0	0	0	0	0	1	0
Cat A	843	0	0	0	0	0	0	0	1	0
Cat A	844	0	0	0	0	0	0	0	1	0
Cat A	845	0	0	0	0	0	0	0	1	0
Cat A	846	0	0	0	0	0	0	0	1	0
Cat A	847	0	0	0	0	0	0	0	1	0
Cat A	848	0	0	0	0	0	0	0	1	0
Cat A	849	0	0	0	0	0	0	0	1	0
Cat A	850	0	0	0	0	0	0	0	1	0
Cat A	851	0	0	0	0	0	0	0	1	0
Cat A	852	0	0	0	0	0	0	0	1	0
Cat A	853	0	0	0	0	0	0	0	1	0
Cat A	854	0	0	0	0	0	0	0	1	0
Cat A	855	0	0	0	0	0	0	0	1	0
Cat A	856	0	0	0	0	0	0	0	1	0
Cat A	857	0	0	0	0	0	0	0	1	0
Cat A	858	0	0	0	0	0	0	0	1	0
Cat A	859	0	0	0	0	0	0	0	1	0
Cat A	860	0	0	0	0	0	0	0	1	0
Cat A	861	0	0	0	0	0	0	0	1	0
Cat A	862	0	0	0	0	0	0	0	1	0
Cat A	863	0	0	0	0	0	0	0	1	0
Cat A	864	0	0	0	0	0	0	0	1	0
Cat A	865	0	0	0	0	0	0	0	1	0
Cat A	866	0	0	0	0	0	0	0	1	0
Cat A	867	0	0	0	0	0	0	0	1	0
Cat A	868	0	0	0	0	0	0	0	1	0
Cat A	869	0	0	0	0	0	0	0	1	0
Cat A	870	0	0	0	0	0	0	0	1	0
Cat A	871	0	0	0	0	0	0	0	1	0
Cat A	872	0	0	0	0	0	0	0	1	0
Cat A	873	0	0	0	0	0	0	0	1	0
Cat A	874	0	0	0	0	0	0	0	1	0
Cat A	875	0	0	0	0	0	0	0	1	0
Cat A	876	0	0	0	0	0	0	0	1	0
Cat A	877	0	0	0	0	0	0	0	1	0
Cat A	878	0	0	0	0	0	0	0	1	0
Cat A	879	0	0	0	0	0	0	0	1	0
Cat A	880	0	0	0	0	0	0	0	1	0
Cat A	881	0	0	1	0	0	0	0	0	0
Cat A	882	0	0	1	0	0	0	0	0	0
Cat A	883	0	0	0	0	0	0	0	0	0
Cat A	884	1	0	0	0	0	0	0	0	0
Cat A	885	1	0	0	0	0	0	0	0	0
Cat A	886	1	0	0	0	0	0	0	0	0
Cat A	887	1	0	0	0	0	0	0	0	0
Cat A	888	0	1	0	0	0	0	0	0	0
Cat A	889	0	1	0	0	0	0	0	0	0
Cat A	890	0	1	0	0	0	0	0	0	0
Cat A	891	1	0	0	0	0	0	0	0	0
Cat A	892	0	1	0	0	0	0	0	0	0
Cat A	893	0	1	0	0	0	0	0	0	0
Cat A	894	0	1	0	0	0	0	0	0	0
Cat A	895	0	1	0	0	0	0	0	0	0
Cat A	896	0	1	0	0	0	0	0	0	0
Cat A	897	0	0	0	0	0	0	0	0	0
Cat A	898	1	0	0	0	0	0	0	0	0
Cat A	899	1	0	0	0	0	0	0	0	0
Cat A	900	1	0	0	0	0	0	0	0	0
Cat A	901	1	0	0	0	0	0	0	0	0
Cat A	902	1	0	0	0	0	0	0	0	0
Cat A	903	1	0	0	0	0	0	0	0	0
Cat A	904	1	0	0	0	0	0	0	0	0
Cat A	905	1	0	0	0	0	0	0	0	0
Cat A	906	1	0	0	0	0	0	0	0	0
Cat A	907	1	0	0	0	0	0	0	0	0
Cat A	908	1	0	0	0	0	0	0	0	0
Cat A	909	1	0	0	0	0	0	0	0	0
Cat A	910	1	0	0	0	0	0	0	0	0
Cat A	911	1	0	0	0	0	0	0	0	0
Cat A	912	1	0	0	0	0	0	0	0	0
Cat A	913	1	0	0	0	0	0	0	0	0
Cat A	914	0	0	0	0	0	0	0	1	0
Cat A	915	0	0	0	0	0	0	0	1	0
Cat A	916	0	0	0	0	0	0	0	1	0
Cat A	917	0	0	0	0	0	0	0	1	0
Cat A	918	0	0	0	0	0	0	0	1	0
Cat A	919	0	0	0	0	0	0	0	1	0
Cat A	920	0	0	0	0	0	0	0	1	0
Cat A	921	0	0	0	0	0	0	0	1	0
Cat A	922	0	0	0	0	0	0	0	1	0
Cat A	923	0	0	0	0	0	0	0	1	0
Cat A	924	0	0	0	0	0	0	0	1	0
Cat A	925	0	0	0	0	0	0	0	1	0
Cat A	926	0	0	0	0	0	0	0	1	0
Cat A	927	0	0	0	0	0	0	0	1	0
Cat A	928	0	0	0	0	0	0	0	1	0
Cat A	929	0	0	0	0	0	0	0	1	0
Cat A	930	0	0	0	0	0	0	0	1	0
Cat A	931	0	0	0	0	0	0	0	1	0
Cat A	932	0	0	0	0	0	0	0	1	0
Cat A	933	0	0	0	0	0	0	0	1	0
Cat A	934	0	0	0	0	0	0	0	1	0
Cat A	935	0	0	0	0	0	0	0	1	0
Cat A	936	0	0	0	0	0	0	0	1	0
Cat A	937	0	0	0	0	0	0	0	1	0
Cat A	938	0	0	0	0	0	0	0	1	0
Cat A	939	0	0	0	0	0	0	0	1	0
Cat A	940	0	0	0	0	0	0	0	1	0
Cat A	941	1	0	0	0	0	0	0	0	0
Cat A	942	1	0	0	0	0	0	0	0	0
Cat A	943	1	0	0	0	0	0	0	0	0
Cat A	944	1	0	0	0	0	0	0	0	0
Cat A	945	1	0	0	0	0	0	0	0	0
Cat A	946	1	0	0	0	0	0	0	0	0
Cat A	947	1	0	0	0	0	0	0	0	0
Cat A	948	1	0	0	0	0	0	0	0	0
Cat A	949	1	0	0	0	0	0	0	0	0
Cat A	950	1	0	0	0	0	0	0	0	0
Cat A	951	1	0	0	0	0	0	0	0	0
Cat A	952	1	0	0	0	0	0	0	0	0
Cat A	953	1	0	0	0	0	0	0	0	0
Cat A	954	1	0	0	0	0	0	0	0	0
Cat A	955	1	0	0	0	0	0	0	0	0
Cat A	956	1	0	0	0	0	0	0	0	0
Cat A	957	1	0	0	0	0	0	0	0	0
Cat A	958	1	0	0	0	0	0	0	0	0
Cat A	959	1	0	0	0	0	0	0	0	0
Cat A	960	1	0	0	0	0	0	0	0	0
Cat A	961	1	0	0	0	0	0	0	0	0
Cat A	962	1	0	0	0	0	0	0	0	0
Cat A	963	0	0	0	0	0	0	1	0	0
Cat A	964	0	0	0	0	0	0	1	0	0
Cat A	965	0	0	0	0	0	0	1	0	0
Cat A	966	0	0	0	0	0	0	1	0	0
Cat A	967	0	0	0	0	0	0	1	0	0
Cat A	968	0	0	0	0	0	0	1	0	0
Cat A	969	0	0	0	0	0	0	1	0	0
Cat A	970	0	0	0	0	0	0	1	0	0
Cat A	971	0	0	0	0	0	0	1	0	0
Cat A	972	0	0	0	0	0	0	1	0	0
Cat A	973	0	0	0	0	0	0	1	0	0
Cat A	974	0	0	0	0	0	0	1	0	0
Cat A	975	0	0	0	0	0	0	1	0	0
Cat A	976	0	0	0	0	0	0	1	0	0
Cat A	977	0	0	0	0	0	0	1	0	0
Cat A	978	0	0	0	0	1	0	0	0	0
Cat A	979	0	0	0	0	1	0	0	0	0
Cat A	980	0	0	0	0	1	0	0	0	0
Cat A	981	0	0	0	0	1	0	0	0	0
Cat A	982	0	0	0	0	1	0	0	0	0
Cat A	983	0	0	0	0	1	0	0	0	0
Cat A	984	0	0	0	0	1	0	0	0	0
Cat A	985	0	0	0	0	1	0	0	0	0
Cat A	986	0	0	0	0	1	0	0	0	0
Cat A	987	0	0	0	0	1	0	0	0	0
Cat A	988	0	0	0	0	1	0	0	0	0
Cat A	989	0	0	0	0	1	0	0	0	0
Cat A	990	0	0	0	0	1	0	0	0	0
Cat A	991	0	0	0	0	1	0	0	0	0
Cat A	992	0	0	0	0	1	0	0	0	0
Cat A	993	0	0	0	0	1	0	0	0	0
Cat A	994	0	0	0	0	1	0	0	0	0
Cat A	995	0	0	0	0	1	0	0	0	0
Cat A	996	0	0	0	0	1	0	0	0	0
Cat A	997	0	0	0	0	1	0	0	0	0
Cat A	998	0	0	0	0	1	0	0	0	0
Cat A	999	0	0	0	0	1	0	0	0	0
Cat A	1000	0	0	0	0	1	0	0	0	0
Cat A	1001	0	0	0	0	1	0	0	0	0
Cat A	1002	0	0	0	0	1	0	0	0	0
Cat A	1003	0	0	0	0	1	0	0	0	0
Cat A	1004	0	0	0	0	1	0	0	0	0
Cat A	1005	0	0	0	0	1	0	0	0	0
Cat A	1006	0	0	0	0	1	0	0	0	0
Cat A	1007	0	0	0	0	1	0	0	0	0
Cat A	1008	0	0	0	0	1	0	0	0	0
Cat A	1009	0	0	0	0	1	0	0	0	0
Cat A	1010	0	0	0	0	1	0	0	0	0
Cat A	1011	0	0	0	0	1	0	0	0	0
Cat A	1012	0	0	0	0	1	0	0	0	0
Cat A	1013	0	0	0	0	1	0	0	0	0
Cat A	1014	0	0	0	0	1	0	0	0	0
Cat A	1015	0	0	0	0	1	0	0	0	0
Cat A	1016	0	0	0	0	1	0	0	0	0
Cat A	1017	0	0	0	0	1	0	0	0	0
Cat A	1018	0	0	0	0	1	0	0	0	0
Cat A	1019	0	0	0	0	1	0	0	0	0
Cat A	1020	0	0	0	0	1	0	0	0	0
Cat A	1021	0	0	0	0	1	0	0	0	0
Cat A	1022	0	0	0	0	1	0	0	0	0
Cat A	1023	0	0	1	0	0	0	0	0	0
Cat A	1024	1	0	0	0	0	0	0	0	0
Cat A	1025	1	0	0	0	0	0	0	0	0
Cat A	1026	1	0	0	0	0	0	0	0	0
Cat A	1027	1	0	0	0	0	0	0	0	0
Cat A	1028	1	0	0	0	0	0	0	0	0
Cat A	1029	1	0	0	0	0	0	0	0	0
Cat A	1030	1	0	0	0	0	0	0	0	0
Cat A	1031	1	0	0	0	0	0	0	0	0
Cat A	1032	1	0	0	0	0	0	0	0	0
Cat A	1033	1	0	0	0	0	0	0	0	0
Cat A	1034	1	0	0	0	0	0	0	0	0
Cat A	1035	1	0	0	0	0	0	0	0	0
Cat A	1036	1	0	0	0	0	0	0	0	0
Cat A	1037	1	0	0	0	0	0	0	0	0
Cat A	1038	1	0	0	0	0	0	0	0	0
Cat A	1039	1	0	0	0	0	0	0	0	0
Cat A	1040	1	0	0	0	0	0	0	0	0
Cat A	1041	1	0	0	0	0	0	0	0	0
Cat A	1042	1	0	0	0	0	0	0	0	0
Cat A	1043	1	0	0	0	0	0	0	0	0
Cat A	1044	1	0	0	0	0	0	0	0	0
Cat A	1045	1	0	0	0	0	0	0	0	0
Cat A	1046	1	0	0	0	0	0	0	0	0
Cat A	1047	1	0	0	0	0	0	0	0	0
Cat A	1048	1	0	0	0	0	0	0	0	0
Cat A	1049	1	0	0	0	0	0	0	0	0
Cat A	1050	1	0	0	0	0	0	0	0	0
Cat A	1051	1	0	0	0	0	0	0	0	0
Cat A	1052	1	0	0	0	0	0	0	0	0
Cat A	1053	1	0	0	0	0	0	0	0	0
Cat A	1054	1	0	0	0	0	0	0	0	0
Cat A	1055	1	0	0	0	0	0	0	0	0
Cat A	1056	1	0	0	0	0	0	0	0	0
Cat A	1057	1	0	0	0	0	0	0	0	0
Cat A	1058	1	0	0	0	0	0	0	0	0
Cat A	1059	1	0	0	0	0	0	0	0	0
Cat A	1060	1	0	0	0	0	0	0	0	0
Cat A	1061	1	0	0	0	0	0	0	0	0
Cat A	1062	1	0	0	0	0	0	0	0	0
Cat A	1063	1	0	0	0	0	0	0	0	0
Cat A	1064	0	0	0	1	0	0	0	0	0
Cat A	1065	0	0	0	1	0	0	0	0	0
Cat A	1066	0	0	0	1	0	0	0	0	0
Cat A	1067	0	0	0	1	0	0	0	0	0
Cat A	1068	1	0	0	0	0	0	0	0	0
Cat A	1069	1	0	0	0	0	0	0	0	0
Cat A	1070	1	0	0	0	0	0	0	0	0
Cat A	1071	1	0	0	0	0	0	0	0	0
Cat A	1072	1	0	0	0	0	0	0	0	0
Cat A	1073	1	0	0	0	0	0	0	0	0
Cat A	1074	1	0	0	0	0	0	0	0	0
Cat A	1075	1	0	0	0	0	0	0	0	0
Cat A	1076	1	0	0	0	0	0	0	0	0
Cat A	1077	1	0	0	0	0	0	0	0	0
Cat A	1078	1	0	0	0	0	0	0	0	0
Cat A	1079	1	0	0	0	0	0	0	0	0
Cat A	1080	1	0	0	0	0	0	0	0	0
Cat A	1081	1	0	0	0	0	0	0	0	0
Cat A	1082	1	0	0	0	0	0	0	0	0
Cat A	1083	1	0	0	0	0	0	0	0	0
Cat A	1084	1	0	0	0	0	0	0	0	0
Cat A	1085	1	0	0	0	0	0	0	0	0
Cat A	1086	1	0	0	0	0	0	0	0	0
Cat A	1087	1	0	0	0	0	0	0	0	0
Cat A	1088	1	0	0	0	0	0	0	0	0
Cat A	1089	1	0	0	0	0	0	0	0	0
Cat A	1090	1	0	0	0	0	0	0	0	0
Cat A	1091	1	0	0	0	0	0	0	0	0
Cat A	1092	1	0	0	0	0	0	0	0	0
Cat A	1093	1	0	0	0	0	0	0	0	0
Cat A	1094	1	0	0	0	0	0	0	0	0
Cat A	1095	1	0	0	0	0	0	0	0	0
Cat A	1096	1	0	0	0	0	0	0	0	0
Cat A	1097	1	0	0	0	0	0	0	0	0
Cat A	1098	1	0	0	0	0	0	0	0	0
Cat A	1099	1	0	0	0	0	0	0	0	0
Cat A	1100	1	0	0	0	0	0	0	0	0
Cat A	1101	1	0	0	0	0	0	0	0	0
Cat A	1102	1	0	0	0	0	0	0	0	0
Cat A	1103	1	0	0	0	0	0	0	0	0
Cat A	1104	1	0	0	0	0	0	0	0	0
Cat A	1105	1	0	0	0	0	0	0	0	0
Cat A	1106	1	0	0	0	0	0	0	0	0
Cat A	1107	1	0	0	0	0	0	0	0	0
Cat A	1108	1	0	0	0	0	0	0	0	0
Cat A	1109	1	0	0	0	0	0	0	0	0
Cat A	1110	1	0	0	0	0	0	0	0	0
Cat A	1111	1	0	0	0	0	0	0	0	0
Cat A	1112	1	0	0	0	0	0	0	0	0
Cat A	1113	1	0	0	0	0	0	0	0	0
Cat A	1114	1	0	0	0	0	0	0	0	0
Cat A	1115	1	0	0	0	0	0	0	0	0
Cat A	1116	1	0	0	0	0	0	0	0	0
Cat A	1117	1	0	0	0	0	0	0	0	0
Cat A	1118	1	0	0	0	0	0	0	0	0
Cat A	1119	1	0	0	0	0	0	0	0	0
Cat A	1120	1	0	0	0	0	0	0	0	0
Cat A	1121	1	0	0	0	0	0	0	0	0
Cat A	1122	1	0	0	0	0	0	0	0	0
Cat A	1123	1	0	0	0	0	0	0	0	0
Cat A	1124	1	0	0	0	0	0	0	0	0
Cat A	1125	1	0	0	0	0	0	0	0	0
Cat A	1126	1	0	0	0	0	0	0	0	0
Cat A	1127	1	0	0	0	0	0	0	0	0
Cat A	1128	1	0	0	0	0	0	0	0	0
Cat A	1129	1	0	0	0	0	0	0	0	0
Cat A	1130	1	0	0	0	0	0	0	0	0
Cat A	1131	1	0	0	0	0	0	0	0	0
Cat A	1132	1	0	0	0	0	0	0	0	0
Cat A	1133	1	0	0	0	0	0	0	0	0
Cat A	1134	1	0	0	0	0	0	0	0	0
Cat A	1135	1	0	0	0	0	0	0	0	0
Cat A	1136	1	0	0	0	0	0	0	0	0
Cat A	1137	1	0	0	0	0	0	0	0	0
Cat A	1138	1	0	0	0	0	0	0	0	0
Cat A	1139	1	0	0	0	0	0	0	0	0
Cat A	1140	1	0	0	0	0	0	0	0	0
Cat A	1141	1	0	0	0	0	0	0	0	0
Cat A	1142	1	0	0	0	0	0	0	0	0
Cat A	1143	1	0	0	0	0	0	0	0	0
Cat A	1144	1	0	0	0	0	0	0	0	0
Cat A	1145	1	0	0	0	0	0	0	0	0
Cat A	1146	1	0	0	0	0	0	0	0	0
Cat A	1147	1	0	0	0	0	0	0	0	0
Cat A	1148	1	0	0	0	0	0	0	0	0
Cat A	1149	1	0	0	0	0	0	0	0	0
Cat A	1150	1	0	0	0	0	0	0	0	0
Cat A	1151	1	0	0	0	0	0	0	0	0
Cat A	1152	1	0	0	0	0	0	0	0	0
Cat A	1153	1	0	0	0	0	0	0	0	0
Cat A	1154	1	0	0	0	0	0	0	0	0
Cat A	1155	1	0	0	0	0	0	0	0	0
Cat A	1156	1	0	0	0	0	0	0	0	0
Cat A	1157	1	0	0	0	0	0	0	0	0
Cat A	1158	1	0	0	0	0	0	0	0	0
Cat A	1159	1	0	0	0	0	0	0	0	0
Cat A	1160	1	0	0	0	0	0	0	0	0
Cat A	1161	1	0	0	0	0	0	0	0	0
Cat A	1162	1	0	0	0	0	0	0	0	0
Cat A	1163	1	0	0	0	0	0	0	0	0
Cat A	1164	1	0	0	0	0	0	0	0	0
Cat A	1165	1	0	0	0	0	0	0	0	0
Cat A	1166	1	0	0	0	0	0	0	0	0
Cat A	1167	1	0	0	0	0	0	0	0	0
Cat A	1168	1	0	0	0	0	0	0	0	0
Cat A	1169	1	0	0	0	0	0	0	0	0
Cat A	1170	1	0	0	0	0	0	0	0	0
Cat A	1171	1	0	0	0	0	0	0	0	0
Cat A	1172	1	0	0	0	0	0	0	0	0
Cat A	1173	1	0	0	0	0	0	0	0	0
Cat A	1174	1	0	0	0	0	0	0	0	0
Cat A	1175	1	0	0	0	0	0	0	0	0
Cat A	1176	1	0	0	0	0	0	0	0	0
Cat A	1177	1	0	0	0	0	0	0	0	0
Cat A	1178	1	0	0	0	0	0	0	0	0
Cat A	1179	1	0	0	0	0	0	0	0	0
Cat A	1180	1	0	0	0	0	0	0	0	0
Cat A	1181	1	0	0	0	0	0	0	0	0
Cat A	1182	1	0	0	0	0	0	0	0	0
Cat A	1183	1	0	0	0	0	0	0	0	0
Cat A	1184	1	0	0	0	0	0	0	0	0
Cat A	1185	1	0	0	0	0	0	0	0	0
Cat A	1186	1	0	0	0	0	0	0	0	0
Cat A	1187	1	0	0	0	0	0	0	0	0
Cat A	1188	1	0	0	0	0	0	0	0	0
Cat A	1189	1	0	0	0	0	0	0	0	0
Cat A	1190	1	0	0	0	0	0	0	0	0
Cat A	1191	1	0	0	0	0	0	0	0	0
Cat A	1192	1	0	0	0	0	0	0	0	0
Cat A	1193	1	0	0	0	0	0	0	0	0
Cat A	1194	1	0	0	0	0	0	0	0	0
Cat A	1195	1	0	0	0	0	0	0	0	0
Cat A	1196	1	0	0	0	0	0	0	0	0
Cat A	1197	1	0	0	0	0	0	0	0	0
Cat A	1198	1	0	0	0	0	0	0	0	0
Cat A	1199	1	0	0	0	0	0	0	0	0
Cat A	1200	1	0	0	0	0	0	0	0	0
Cat A	1201	1	0	0	0	0	0	0	0	0
Cat A	1202	1	0	0	0	0	0	0	0	0
Cat A	1203	1	0	0	0	0	0	0	0	0
Cat A	1204	1	0	0	0	0	0	0	0	0
Cat A	1205	1	0	0	0	0	0	0	0	0
Cat A	1206	1	0	0	0	0	0	0	0	0
Cat A	1207	1	0	0	0	0	0	0	0	0
Cat A	1208	1	0	0	0	0	0	0	0	0
Cat A	1209	1	0	0	0	0	0	0	0	0
Cat A	1210	1	0	0	0	0	0	0	0	0
Cat A	1211	1	0	0	0	0	0	0	0	0
Cat A	1212	1	0	0	0	0	0	0	0	0
Cat A	1213	1	0	0	0	0	0	0	0	0
Cat A	1214	1	0	0	0	0	0	0	0	0
Cat A	1215	0	1	0	0	0	0	0	0	0
Cat A	1216	0	1	0	0	0	0	0	0	0
Cat A	1217	0	1	0	0	0	0	0	0	0
Cat A	1218	0	1	0	0	0	0	0	0	0
Cat A	1219	0	1	0	0	0	0	0	0	0
Cat A	1220	0	1	0	0	0	0	0	0	0
Cat A	1221	0	1	0	0	0	0	0	0	0
Cat A	1222	1	0	0	0	0	0	0	0	0
Cat A	1223	1	0	0	0	0	0	0	0	0
Cat A	1224	1	0	0	0	0	0	0	0	0
Cat A	1225	1	0	0	0	0	0	0	0	0
Cat A	1226	1	0	0	0	0	0	0	0	0
Cat A	1227	1	0	0	0	0	0	0	0	0
Cat A	1228	1	0	0	0	0	0	0	0	0
Cat A	1229	1	0	0	0	0	0	0	0	0
Cat A	1230	1	0	0	0	0	0	0	0	0
Cat A	1231	1	0	0	0	0	0	0	0	0
Cat A	1232	1	0	0	0	0	0	0	0	0
Cat A	1233	1	0	0	0	0	0	0	0	0
Cat A	1234	1	0	0	0	0	0	0	0	0
Cat A	1235	0	1	0	0	0	0	0	0	0
Cat A	1236	0	1	0	0	0	0	0	0	0
Cat A	1237	0	1	0	0	0	0	0	0	0
Cat A	1238	0	1	0	0	0	0	0	0	0
Cat A	1239	0	1	0	0	0	0	0	0	0
Cat A	1240	0	1	0	0	0	0	0	0	0
Cat A	1241	0	1	0	0	0	0	0	0	0
Cat A	1242	1	0	0	0	0	0	0	0	0
Cat A	1243	1	0	0	0	0	0	0	0	0
Cat A	1244	1	0	0	0	0	0	0	0	0
Cat A	1245	1	0	0	0	0	0	0	0	0
Cat A	1246	1	0	0	0	0	0	0	0	0
Cat A	1247	0	1	0	0	0	0	0	0	0
Cat A	1248	0	1	0	0	0	0	0	0	0
Cat A	1249	0	1	0	0	0	0	0	0	0
Cat A	1250	0	0	0	0	0	0	0	0	0
Cat A	1251	1	0	0	0	0	0	0	0	0
Cat A	1252	0	0	0	0	0	0	0	0	0
Cat A	1253	0	1	0	0	0	0	0	0	0
Cat A	1254	0	1	0	0	0	0	0	0	0
Cat A	1255	0	1	0	0	0	0	0	0	0
Cat A	1256	0	1	0	0	0	0	0	0	0
Cat A	1257	0	0	0	0	0	1	0	0	0
Cat A	1258	0	0	0	0	0	1	0	0	0
Cat A	1259	0	0	0	0	0	1	0	0	0
Cat A	1260	1	0	0	0	0	0	0	0	0
Cat A	1261	1	0	0	0	0	0	0	0	0
Cat A	1262	1	0	0	0	0	0	0	0	0
Cat A	1263	0	1	0	0	0	0	0	0	0
Cat A	1264	0	1	0	0	0	0	0	0	0
Cat A	1265	1	0	0	0	0	0	0	0	0
Cat A	1266	1	0	0	0	0	0	0	0	0
Cat A	1267	1	0	0	0	0	0	0	0	0
Cat A	1268	1	0	0	0	0	0	0	0	0
Cat A	1269	1	0	0	0	0	0	0	0	0
Cat A	1270	1	0	0	0	0	0	0	0	0
Cat A	1271	1	0	0	0	0	0	0	0	0
Cat A	1272	1	0	0	0	0	0	0	0	0
Cat A	1273	1	0	0	0	0	0	0	0	0
Cat A	1274	1	0	0	0	0	0	0	0	0
Cat A	1275	1	0	0	0	0	0	0	0	0
Cat A	1276	0	0	0	0	0	0	0	0	0
Cat A	1277	0	1	0	0	0	0	0	0	0
Cat A	1278	0	1	0	0	0	0	0	0	0
Cat A	1279	0	1	0	0	0	0	0	0	0
Cat A	1280	1	0	0	0	0	0	0	0	0
Cat A	1281	1	0	0	0	0	0	0	0	0
Cat A	1282	0	1	0	0	0	0	0	0	0
Cat A	1283	0	1	0	0	0	0	0	0	0
Cat A	1284	0	1	0	0	0	0	0	0	0
Cat A	1285	0	0	0	0	0	0	0	0	0
Cat A	1286	1	0	0	0	0	0	0	0	0
Cat A	1287	1	0	0	0	0	0	0	0	0
Cat A	1288	1	0	0	0	0	0	0	0	0
Cat A	1289	1	0	0	0	0	0	0	0	0
Cat A	1290	1	0	0	0	0	0	0	0	0
Cat A	1291	1	0	0	0	0	0	0	0	0
Cat A	1292	1	0	0	0	0	0	0	0	0
Cat A	1293	1	0	0	0	0	0	0	0	0
Cat A	1294	1	0	0	0	0	0	0	0	0
Cat A	1295	1	0	0	0	0	0	0	0	0
Cat A	1296	1	0	0	0	0	0	0	0	0
Cat A	1297	1	0	0	0	0	0	0	0	0
Cat A	1298	1	0	0	0	0	0	0	0	0
Cat A	1299	0	0	0	0	0	0	1	0	0
Cat A	1300	0	0	0	0	0	0	1	0	0
Cat A	1301	0	0	0	0	0	0	1	0	0
Cat A	1302	0	0	0	0	0	0	1	0	0
Cat A	1303	0	0	0	0	0	0	1	0	0
Cat A	1304	0	0	0	0	0	0	1	0	0
Cat A	1305	0	0	0	0	0	0	1	0	0
Cat A	1306	0	0	0	0	0	0	1	0	0
Cat A	1307	0	0	0	0	0	0	1	0	0
Cat A	1308	0	0	0	0	0	0	1	0	0
Cat A	1309	0	0	0	0	0	0	1	0	0
Cat A	1310	0	0	0	0	0	0	1	0	0
Cat A	1311	0	0	0	0	0	0	1	0	0
Cat A	1312	0	0	0	0	0	0	1	0	0
Cat A	1313	0	0	0	0	0	0	1	0	0
Cat A	1314	0	0	0	0	0	0	1	0	0
Cat A	1315	0	0	0	0	0	0	1	0	0
Cat A	1316	0	0	0	0	0	0	1	0	0
Cat A	1317	0	0	0	0	0	0	1	0	0
Cat A	1318	0	0	0	0	0	0	1	0	0
Cat A	1319	0	0	0	0	0	0	1	0	0
Cat A	1320	0	0	0	0	0	0	1	0	0
Cat A	1321	0	0	0	0	0	0	1	0	0
Cat A	1322	0	0	0	0	0	0	1	0	0
Cat A	1323	0	0	0	0	0	0	1	0	0
Cat A	1324	0	0	0	0	0	0	1	0	0
Cat A	1325	0	0	0	0	0	1	0	0	0
Cat A	1326	0	0	0	0	0	1	0	0	0
Cat A	1327	0	0	0	0	0	1	0	0	0
Cat A	1328	0	0	0	0	0	1	0	0	0
Cat A	1329	0	0	0	0	0	1	0	0	0
Cat A	1330	0	0	0	0	0	1	0	0	0
Cat A	1331	0	0	0	0	0	1	0	0	0
Cat A	1332	0	0	0	0	1	0	0	0	0
Cat A	1333	0	0	0	0	1	0	0	0	0
Cat A	1334	0	0	0	0	1	0	0	0	0
Cat A	1335	0	0	0	0	1	0	0	0	0
Cat A	1336	0	0	0	0	1	0	0	0	0
Cat A	1337	0	0	0	0	1	0	0	0	0
Cat A	1338	0	0	0	0	1	0	0	0	0
Cat A	1339	0	0	0	0	1	0	0	0	0
Cat A	1340	0	0	0	0	1	0	0	0	0
Cat A	1341	0	0	0	0	1	0	0	0	0
Cat A	1342	0	0	0	0	1	0	0	0	0
Cat A	1343	0	0	0	0	1	0	0	0	0
Cat A	1344	0	0	0	0	1	0	0	0	0
Cat A	1345	0	0	0	0	1	0	0	0	0
Cat A	1346	0	0	0	0	1	0	0	0	0
Cat A	1347	0	0	0	0	1	0	0	0	0
Cat A	1348	0	0	0	0	1	0	0	0	0
Cat A	1349	0	0	0	0	1	0	0	0	0
Cat A	1350	0	0	0	0	1	0	0	0	0
Cat A	1351	0	0	0	0	1	0	0	0	0
Cat A	1352	0	0	0	0	1	0	0	0	0
Cat A	1353	0	0	0	0	1	0	0	0	0
Cat A	1354	0	0	0	0	1	0	0	0	0
Cat A	1355	0	0	0	0	1	0	0	0	0
Cat A	1356	0	0	0	0	1	0	0	0	0
Cat A	1357	0	0	0	0	1	0	0	0	0
Cat A	1358	0	0	0	0	1	0	0	0	0
Cat A	1359	0	0	0	0	1	0	0	0	0
Cat A	1360	0	0	0	0	1	0	0	0	0
Cat A	1361	0	0	0	0	1	0	0	0	0
Cat A	1362	0	0	0	0	1	0	0	0	0
Cat A	1363	0	0	0	0	1	0	0	0	0
Cat A	1364	0	0	0	0	1	0	0	0	0
Cat A	1365	0	0	0	0	1	0	0	0	0
Cat A	1366	0	0	0	0	1	0	0	0	0
Cat A	1367	0	0	0	0	1	0	0	0	0
Cat A	1368	0	0	0	0	1	0	0	0	0
Cat A	1369	0	0	0	0	1	0	0	0	0
Cat A	1370	0	0	0	0	1	0	0	0	0
Cat A	1371	0	0	0	0	1	0	0	0	0
Cat A	1372	0	0	0	0	1	0	0	0	0
Cat A	1373	0	0	0	0	1	0	0	0	0
Cat A	1374	0	0	0	0	1	0	0	0	0
Cat A	1375	0	0	0	0	1	0	0	0	0
Cat A	1376	0	0	0	0	1	0	0	0	0
Cat A	1377	0	0	0	0	1	0	0	0	0
Cat A	1378	0	0	0	0	1	0	0	0	0
Cat A	1379	0	0	0	0	1	0	0	0	0
Cat A	1380	0	0	0	0	1	0	0	0	0
Cat A	1381	0	0	0	0	1	0	0	0	0
Cat A	1382	0	0	0	0	1	0	0	0	0
Cat A	1383	0	0	0	0	1	0	0	0	0
Cat A	1384	0	0	0	0	1	0	0	0	0
Cat A	1385	0	0	0	0	1	0	0	0	0
Cat A	1386	0	0	0	0	1	0	0	0	0
Cat A	1387	0	0	0	0	1	0	0	0	0
Cat A	1388	0	0	0	0	1	0	0	0	0
Cat A	1389	0	0	0	0	1	0	0	0	0
Cat A	1390	0	0	0	0	1	0	0	0	0
Cat A	1391	0	0	0	0	1	0	0	0	0
Cat A	1392	0	0	0	0	1	0	0	0	0
Cat A	1393	0	0	0	0	0	1	0	0	0
Cat A	1394	0	0	0	0	0	1	0	0	0
Cat A	1395	0	0	0	0	0	1	0	0	0
Cat A	1396	0	0	0	0	0	1	0	0	0
Cat A	1397	0	0	0	0	0	1	0	0	0
Cat A	1398	0	0	0	0	0	1	0	0	0
Cat A	1399	0	0	0	0	0	1	0	0	0
Cat A	1400	0	0	0	0	0	1	0	0	0
Cat A	1401	0	0	0	0	0	1	0	0	0
Cat A	1402	0	0	0	0	0	1	0	0	0
Cat A	1403	0	0	0	0	0	1	0	0	0
Cat A	1404	0	0	0	0	0	1	0	0	0
Cat A	1405	0	0	0	0	0	1	0	0	0
Cat A	1406	0	0	0	0	0	1	0	0	0
Cat A	1407	0	0	0	0	0	1	0	0	0
Cat A	1408	0	0	0	0	0	1	0	0	0
Cat A	1409	0	0	0	0	0	1	0	0	0
Cat A	1410	0	0	0	0	0	1	0	0	0
Cat A	1411	0	0	0	0	0	1	0	0	0
Cat A	1412	0	0	0	0	0	1	0	0	0
Cat A	1413	0	0	0	0	0	1	0	0	0
Cat A	1414	0	0	0	0	0	1	0	0	0
Cat A	1415	0	0	0	0	0	1	0	0	0
Cat A	1416	0	0	0	0	0	1	0	0	0
Cat A	1417	0	0	0	0	0	1	0	0	0
Cat A	1418	0	0	0	0	0	1	0	0	0
Cat A	1419	0	0	0	0	0	1	0	0	0
Cat A	1420	0	0	0	0	0	1	0	0	0
Cat A	1421	0	0	0	0	0	1	0	0	0
Cat A	1422	0	0	0	0	0	1	0	0	0
Cat A	1423	0	0	0	0	0	1	0	0	0
Cat A	1424	0	0	0	0	0	1	0	0	0
Cat A	1425	0	0	0	0	0	1	0	0	0
Cat A	1426	0	0	0	0	0	1	0	0	0
Cat A	1427	0	0	0	0	0	1	0	0	0
Cat A	1428	0	0	0	0	0	1	0	0	0
Cat A	1429	0	0	0	0	0	1	0	0	0
Cat A	1430	0	0	0	0	0	1	0	0	0
Cat A	1431	0	0	0	0	0	1	0	0	0
Cat A	1432	0	0	0	0	0	1	0	0	0
Cat A	1433	0	0	0	0	0	1	0	0	0
Cat A	1434	0	0	0	0	0	1	0	0	0
Cat A	1435	0	0	0	0	0	1	0	0	0
Cat A	1436	0	0	0	0	0	1	0	0	0
Cat A	1437	0	0	0	0	0	1	0	0	0
Cat A	1438	0	0	0	0	0	1	0	0	0
Cat A	1439	0	0	0	0	0	1	0	0	0
Cat A	1440	0	0	0	0	0	1	0	0	0
Cat A	1441	0	0	0	0	0	1	0	0	0
Cat A	1442	0	0	0	0	0	1	0	0	0
Cat A	1443	0	0	0	0	0	1	0	0	0
Cat A	1444	0	0	0	0	0	1	0	0	0
Cat A	1445	0	0	0	0	0	1	0	0	0
Cat A	1446	0	0	0	0	0	1	0	0	0
Cat A	1447	0	0	0	0	0	1	0	0	0
Cat A	1448	0	0	0	0	0	1	0	0	0
Cat A	1449	0	0	0	0	0	1	0	0	0
Cat A	1450	0	0	0	0	0	1	0	0	0
Cat A	1451	0	0	0	0	0	1	0	0	0
Cat A	1452	0	0	0	0	0	1	0	0	0
Cat A	1453	0	0	0	0	0	1	0	0	0
Cat A	1454	0	0	0	0	0	1	0	0	0
Cat A	1455	0	0	0	0	0	1	0	0	0
Cat A	1456	0	0	0	0	0	1	0	0	0
Cat A	1457	0	0	0	0	0	1	0	0	0
Cat A	1458	0	0	0	0	0	1	0	0	0
Cat A	1459	0	0	0	0	0	1	0	0	0
Cat A	1460	0	0	0	0	0	1	0	0	0
Cat A	1461	0	0	0	0	0	1	0	0	0
Cat A	1462	0	0	0	0	0	1	0	0	0
Cat A	1463	0	0	0	0	0	1	0	0	0
Cat A	1464	0	0	0	0	0	1	0	0	0
Cat A	1465	0	0	0	0	0	1	0	0	0
Cat A	1466	0	0	0	0	0	1	0	0	0
Cat A	1467	0	0	0	0	0	1	0	0	0
Cat A	1468	0	0	0	0	0	1	0	0	0
Cat A	1469	0	0	0	0	0	1	0	0	0
Cat A	1470	0	0	0	0	0	1	0	0	0
Cat A	1471	0	0	0	0	0	1	0	0	0
Cat A	1472	0	0	0	0	0	1	0	0	0
Cat A	1473	0	0	0	0	0	1	0	0	0
Cat A	1474	0	0	0	0	0	1	0	0	0
Cat A	1475	0	0	0	0	0	1	0	0	0
Cat A	1476	0	0	0	0	0	1	0	0	0
Cat A	1477	0	0	0	0	0	1	0	0	0
Cat A	1478	0	0	0	0	0	1	0	0	0
Cat A	1479	0	0	0	0	0	1	0	0	0
Cat A	1480	0	0	0	0	0	1	0	0	0
Cat A	1481	0	0	0	0	0	1	0	0	0
Cat A	1482	0	0	0	0	0	1	0	0	0
Cat A	1483	0	0	0	0	0	1	0	0	0
Cat A	1484	0	0	0	0	0	1	0	0	0
Cat A	1485	0	0	0	0	0	1	0	0	0
Cat A	1486	0	0	0	0	0	1	0	0	0
Cat A	1487	0	0	0	0	0	1	0	0	0
Cat A	1488	0	0	0	0	0	1	0	0	0
Cat A	1489	0	0	0	0	0	1	0	0	0
Cat A	1490	0	0	0	0	0	1	0	0	0
Cat A	1491	0	0	0	0	0	1	0	0	0
Cat A	1492	0	0	0	0	0	1	0	0	0
Cat A	1493	0	0	0	0	0	1	0	0	0
Cat A	1494	0	0	0	0	0	1	0	0	0
Cat A	1495	0	0	0	0	0	1	0	0	0
Cat A	1496	0	0	0	0	0	1	0	0	0
Cat A	1497	0	0	0	0	0	1	0	0	0
Cat A	1498	0	0	0	0	0	1	0	0	0
Cat A	1499	0	0	0	0	0	1	0	0	0
Cat A	1500	0	0	0	0	0	1	0	0	0
Cat A	1501	0	0	0	0	0	1	0	0	0
Cat A	1502	0	0	0	0	0	1	0	0	0
Cat A	1503	0	0	0	0	0	1	0	0	0
Cat A	1504	0	0	0	0	0	1	0	0	0
Cat A	1505	0	0	0	0	0	1	0	0	0
Cat A	1506	0	0	0	0	0	1	0	0	0
Cat A	1507	0	0	0	0	0	1	0	0	0
Cat A	1508	0	0	0	0	0	1	0	0	0
Cat A	1509	0	0	0	0	0	1	0	0	0
Cat A	1510	0	0	0	0	0	1	0	0	0
Cat A	1511	0	0	0	0	0	1	0	0	0
Cat A	1512	0	0	0	0	0	1	0	0	0
Cat A	1513	0	0	0	0	0	1	0	0	0
Cat A	1514	0	0	0	0	0	1	0	0	0
Cat A	1515	0	0	0	0	0	1	0	0	0
Cat A	1516	0	0	0	0	0	1	0	0	0
Cat A	1517	0	0	0	0	0	1	0	0	0
Cat A	1518	0	0	0	0	0	1	0	0	0
Cat A	1519	0	0	0	0	0	1	0	0	0
Cat A	1520	0	0	0	0	0	1	0	0	0
Cat A	1521	0	0	0	0	0	1	0	0	0
Cat A	1522	0	0	0	0	0	1	0	0	0
Cat A	1523	0	0	0	0	0	1	0	0	0
Cat A	1524	0	0	0	0	0	1	0	0	0
Cat A	1525	0	0	0	0	0	1	0	0	0
Cat A	1526	0	0	0	0	0	1	0	0	0
Cat A	1527	0	0	0	0	0	1	0	0	0
Cat A	1528	0	0	0	0	0	1	0	0	0
Cat A	1529	0	0	0	0	0	1	0	0	0
Cat A	1530	0	0	0	0	0	1	0	0	0
Cat A	1531	0	0	0	0	0	1	0	0	0
Cat A	1532	0	0	0	0	0	1	0	0	0
Cat A	1533	0	0	0	0	0	1	0	0	0
Cat A	1534	0	0	0	0	0	1	0	0	0
Cat A	1535	0	0	0	0	0	1	0	0	0
Cat A	1536	0	0	0	0	0	1	0	0	0
Cat A	1537	0	0	0	0	0	1	0	0	0
Cat A	1538	0	0	0	0	0	1	0	0	0
Cat A	1539	0	0	0	0	0	1	0	0	0
Cat A	1540	0	0	0	0	0	1	0	0	0
Cat A	1541	0	0	0	0	0	1	0	0	0
Cat A	1542	0	0	0	0	0	1	0	0	0
Cat A	1543	0	0	0	0	0	1	0	0	0
Cat A	1544	0	0	0	0	0	1	0	0	0
Cat A	1545	0	0	0	0	0	1	0	0	0
Cat A	1546	0	0	0	0	0	1	0	0	0
Cat A	1547	0	0	0	0	0	1	0	0	0
Cat A	1548	0	0	0	0	0	1	0	0	0
Cat A	1549	0	0	0	0	0	1	0	0	0
Cat A	1550	0	0	0	0	0	1	0	0	0
Cat A	1551	0	0	0	0	0	1	0	0	0
Cat A	1552	0	0	0	0	0	1	0	0	0
Cat A	1553	0	0	0	0	0	1	0	0	0
Cat A	1554	0	0	0	0	0	1	0	0	0
Cat A	1555	0	0	0	0	0	1	0	0	0
Cat A	1556	0	0	0	0	0	1	0	0	0
Cat A	1557	0	0	0	0	0	1	0	0	0
Cat A	1558	0	0	0	0	0	1	0	0	0
Cat A	1559	0	0	0	0	0	1	0	0	0
Cat A	1560	0	0	0	0	0	1	0	0	0
Cat A	1561	0	0	0	0	0	1	0	0	0
Cat A	1562	0	0	0	0	0	1	0	0	0
Cat A	1563	0	0	0	0	0	1	0	0	0
Cat A	1564	0	0	0	0	0	1	0	0	0
Cat A	1565	0	0	0	0	0	1	0	0	0
Cat A	1566	0	0	0	0	0	1	0	0	0
Cat A	1567	0	0	0	0	0	1	0	0	0
Cat A	1568	0	0	0	0	0	1	0	0	0
Cat A	1569	0	0	0	0	0	1	0	0	0
Cat A	1570	0	0	0	0	0	1	0	0	0
Cat A	1571	0	0	0	0	0	1	0	0	0
Cat A	1572	0	0	0	0	0	1	0	0	0
Cat A	1573	0	0	0	0	0	1	0	0	0
Cat A	1574	0	0	0	0	0	1	0	0	0
Cat A	1575	0	0	0	0	0	1	0	0	0
Cat A	1576	0	0	0	0	0	1	0	0	0
Cat A	1577	0	0	0	0	0	1	0	0	0
Cat A	1578	0	0	0	0	0	1	0	0	0
Cat A	1579	0	0	0	0	0	1	0	0	0
Cat A	1580	0	0	0	0	0	1	0	0	0
Cat A	1581	0	0	0	0	0	1	0	0	0
Cat A	1582	0	0	0	0	0	1	0	0	0
Cat A	1583	0	0	0	0	0	1	0	0	0
Cat A	1584	0	0	0	0	0	1	0	0	0
Cat A	1585	0	0	0	0	0	1	0	0	0
Cat A	1586	0	0	0	0	0	1	0	0	0
Cat A	1587	0	0	0	0	0	1	0	0	0
Cat A	1588	0	0	0	0	0	1	0	0	0
Cat A	1589	0	0	0	0	0	1	0	0	0
Cat A	1590	0	0	0	0	0	1	0	0	0
Cat A	1591	0	0	0	0	0	1	0	0	0
Cat A	1592	0	0	0	0	0	1	0	0	0
Cat A	1593	0	0	0	0	0	1	0	0	0
Cat A	1594	0	0	0	0	0	1	0	0	0
Cat A	1595	0	0	0	0	0	1	0	0	0
Cat A	1596	0	0	0	0	0	1	0	0	0
Cat A	1597	0	0	0	0	0	1	0	0	0
Cat A	1598	0	0	0	0	0	1	0	0	0
Cat A	1599	0	0	0	0	0	1	0	0	0
Cat A	1600	0	0	0	0	0	1	0	0	0
Cat A	1601	0	0	0	0	0	1	0	0	0
Cat A	1602	0	0	0	0	0	1	0	0	0
Cat A	1603	0	0	0	0	0	1	0	0	0
Cat A	1604	0	0	0	0	0	1	0	0	0
Cat A	1605	0	0	0	0	0	1	0	0	0
Cat A	1606	0	0	0	0	0	1	0	0	0
Cat A	1607	0	0	0	0	0	1	0	0	0
Cat A	1608	0	0	0	0	0	1	0	0	0
Cat A	1609	0	0	0	0	0	1	0	0	0
Cat A	1610	0	0	0	0	0	1	0	0	0
Cat A	1611	0	0	0	0	0	1	0	0	0
Cat A	1612	0	0	0	0	0	1	0	0	0
Cat A	1613	0	0	0	0	0	1	0	0	0
Cat A	1614	0	0	0	0	0	1	0	0	0
Cat A	1615	0	0	0	0	0	1	0	0	0
Cat A	1616	0	0	0	0	0	1	0	0	0
Cat A	1617	0	0	0	0	0	1	0	0	0
Cat A	1618	0	0	0	0	0	1	0	0	0
Cat A	1619	0	0	0	0	0	1	0	0	0
Cat A	1620	0	0	0	0	1	0	0	0	0
Cat A	1621	0	0	0	0	1	0	0	0	0
Cat A	1622	0	0	0	0	1	0	0	0	0
Cat A	1623	0	0	0	0	1	0	0	0	0
Cat A	1624	0	0	0	0	1	0	0	0	0
Cat A	1625	0	0	0	0	1	0	0	0	0
Cat A	1626	0	0	0	0	1	0	0	0	0
Cat A	1627	0	0	0	0	1	0	0	0	0
Cat A	1628	0	0	0	0	1	0	0	0	0
Cat A	1629	0	0	1	0	0	0	0	0	0
Cat A	1630	0	0	1	0	0	0	0	0	0
Cat A	1631	0	0	1	0	0	0	0	0	0
Cat A	1632	0	0	1	0	0	0	0	0	0
Cat A	1633	0	0	1	0	0	0	0	0	0
Cat A	1634	0	0	1	0	0	0	0	0	0
Cat A	1635	0	0	0	0	1	0	0	0	0
Cat A	1636	0	0	0	0	1	0	0	0	0
Cat A	1637	0	0	1	0	0	0	0	0	0
Cat A	1638	0	0	0	0	0	0	0	0	0
Cat A	1639	0	1	0	0	0	0	0	0	0
Cat A	1640	0	1	0	0	0	0	0	0	0
Cat A	1641	0	1	0	0	0	0	0	0	0
Cat A	1642	0	1	0	0	0	0	0	0	0
Cat A	1643	0	1	0	0	0	0	0	0	0
Cat A	1644	1	0	0	0	0	0	0	0	0
Cat A	1645	1	0	0	0	0	0	0	0	0
Cat A	1646	0	0	0	0	0	0	1	0	0
Cat A	1647	0	0	0	0	0	0	1	0	0
Cat A	1648	0	0	0	0	0	0	1	0	0
Cat A	1649	0	0	0	0	0	0	1	0	0
Cat A	1650	0	0	0	0	0	0	1	0	0
Cat A	1651	0	0	0	0	0	1	0	0	0
Cat A	1652	0	0	0	0	0	1	0	0	0
Cat A	1653	0	0	0	0	0	1	0	0	0
Cat A	1654	0	0	0	0	0	1	0	0	0
Cat A	1655	0	0	0	0	0	1	0	0	0
Cat A	1656	0	0	0	0	0	1	0	0	0
Cat A	1657	1	0	0	0	0	0	0	0	0
Cat A	1658	1	0	0	0	0	0	0	0	0
Cat A	1659	1	0	0	0	0	0	0	0	0
Cat A	1660	1	0	0	0	0	0	0	0	0
Cat A	1661	1	0	0	0	0	0	0	0	0
Cat A	1662	1	0	0	0	0	0	0	0	0
Cat A	1663	1	0	0	0	0	0	0	0	0
Cat A	1664	1	0	0	0	0	0	0	0	0
Cat A	1665	1	0	0	0	0	0	0	0	0
Cat A	1666	1	0	0	0	0	0	0	0	0
Cat A	1667	1	0	0	0	0	0	0	0	0
Cat A	1668	1	0	0	0	0	0	0	0	0
Cat A	1669	1	0	0	0	0	0	0	0	0
Cat A	1670	1	0	0	0	0	0	0	0	0
Cat A	1671	1	0	0	0	0	0	0	0	0
Cat A	1672	1	0	0	0	0	0	0	0	0
Cat A	1673	1	0	0	0	0	0	0	0	0
Cat A	1674	1	0	0	0	0	0	0	0	0
Cat A	1675	1	0	0	0	0	0	0	0	0
Cat A	1676	1	0	0	0	0	0	0	0	0
Cat A	1677	1	0	0	0	0	0	0	0	0
Cat A	1678	1	0	0	0	0	0	0	0	0
Cat A	1679	1	0	0	0	0	0	0	0	0
Cat A	1680	1	0	0	0	0	0	0	0	0
Cat A	1681	1	0	0	0	0	0	0	0	0
Cat A	1682	1	0	0	0	0	0	0	0	0
Cat A	1683	1	0	0	0	0	0	0	0	0
Cat A	1684	1	0	0	0	0	0	0	0	0
Cat A	1685	1	0	0	0	0	0	0	0	0
Cat A	1686	1	0	0	0	0	0	0	0	0
Cat A	1687	1	0	0	0	0	0	0	0	0
Cat A	1688	0	1	0	0	0	0	0	0	0
Cat A	1689	1	0	0	0	0	0	0	0	0
Cat A	1690	1	0	0	0	0	0	0	0	0
Cat A	1691	1	0	0	0	0	0	0	0	0
Cat A	1692	1	0	0	0	0	0	0	0	0
Cat A	1693	1	0	0	0	0	0	0	0	0
Cat A	1694	1	0	0	0	0	0	0	0	0
Cat A	1695	1	0	0	0	0	0	0	0	0
Cat A	1696	1	0	0	0	0	0	0	0	0
Cat A	1697	1	0	0	0	0	0	0	0	0
Cat A	1698	1	0	0	0	0	0	0	0	0
Cat A	1699	1	0	0	0	0	0	0	0	0
Cat A	1700	0	1	0	0	0	0	0	0	0
Cat A	1701	1	0	0	0	0	0	0	0	0
Cat A	1702	1	0	0	0	0	0	0	0	0
Cat A	1703	1	0	0	0	0	0	0	0	0
Cat A	1704	1	0	0	0	0	0	0	0	0
Cat A	1705	1	0	0	0	0	0	0	0	0
Cat A	1706	1	0	0	0	0	0	0	0	0
Cat A	1707	1	0	0	0	0	0	0	0	0
Cat A	1708	1	0	0	0	0	0	0	0	0
Cat A	1709	1	0	0	0	0	0	0	0	0
Cat A	1710	1	0	0	0	0	0	0	0	0
Cat A	1711	1	0	0	0	0	0	0	0	0
Cat A	1712	1	0	0	0	0	0	0	0	0
Cat A	1713	1	0	0	0	0	0	0	0	0
Cat A	1714	1	0	0	0	0	0	0	0	0
Cat A	1715	1	0	0	0	0	0	0	0	0
Cat A	1716	1	0	0	0	0	0	0	0	0
Cat A	1717	1	0	0	0	0	0	0	0	0
Cat A	1718	1	0	0	0	0	0	0	0	0
Cat A	1719	1	0	0	0	0	0	0	0	0
Cat A	1720	1	0	0	0	0	0	0	0	0
Cat A	1721	1	0	0	0	0	0	0	0	0
Cat A	1722	1	0	0	0	0	0	0	0	0
Cat A	1723	1	0	0	0	0	0	0	0	0
Cat A	1724	1	0	0	0	0	0	0	0	0
Cat A	1725	1	0	0	0	0	0	0	0	0
Cat A	1726	1	0	0	0	0	0	0	0	0
Cat A	1727	1	0	0	0	0	0	0	0	0
Cat A	1728	1	0	0	0	0	0	0	0	0
Cat A	1729	1	0	0	0	0	0	0	0	0
Cat A	1730	1	0	0	0	0	0	0	0	0
Cat A	1731	1	0	0	0	0	0	0	0	0
Cat A	1732	1	0	0	0	0	0	0	0	0
Cat A	1733	1	0	0	0	0	0	0	0	0
Cat A	1734	1	0	0	0	0	0	0	0	0
Cat A	1735	1	0	0	0	0	0	0	0	0
Cat A	1736	1	0	0	0	0	0	0	0	0
Cat A	1737	1	0	0	0	0	0	0	0	0
Cat A	1738	1	0	0	0	0	0	0	0	0
Cat A	1739	1	0	0	0	0	0	0	0	0
Cat A	1740	1	0	0	0	0	0	0	0	0
Cat A	1741	1	0	0	0	0	0	0	0	0
Cat A	1742	1	0	0	0	0	0	0	0	0
Cat A	1743	1	0	0	0	0	0	0	0	0
Cat A	1744	1	0	0	0	0	0	0	0	0
Cat A	1745	1	0	0	0	0	0	0	0	0
Cat A	1746	1	0	0	0	0	0	0	0	0
Cat A	1747	1	0	0	0	0	0	0	0	0
Cat A	1748	1	0	0	0	0	0	0	0	0
Cat A	1749	1	0	0	0	0	0	0	0	0
Cat A	1750	1	0	0	0	0	0	0	0	0
Cat A	1751	1	0	0	0	0	0	0	0	0
Cat A	1752	1	0	0	0	0	0	0	0	0
Cat A	1753	1	0	0	0	0	0	0	0	0
Cat A	1754	1	0	0	0	0	0	0	0	0
Cat A	1755	1	0	0	0	0	0	0	0	0
Cat A	1756	0	1	0	0	0	0	0	0	0
Cat A	1757	0	1	0	0	0	0	0	0	0
Cat A	1758	0	1	0	0	0	0	0	0	0
Cat A	1759	0	1	0	0	0	0	0	0	0
Cat A	1760	0	1	0	0	0	0	0	0	0
Cat A	1761	0	1	0	0	0	0	0	0	0
Cat A	1762	0	1	0	0	0	0	0	0	0
Cat A	1763	0	1	0	0	0	0	0	0	0
Cat A	1764	0	1	0	0	0	0	0	0	0
Cat A	1765	0	1	0	0	0	0	0	0	0
Cat A	1766	0	1	0	0	0	0	0	0	0
Cat A	1767	0	1	0	0	0	0	0	0	0
Cat A	1768	1	0	0	0	0	0	0	0	0
Cat A	1769	1	0	0	0	0	0	0	0	0
Cat A	1770	1	0	0	0	0	0	0	0	0
Cat A	1771	1	0	0	0	0	0	0	0	0
Cat A	1772	1	0	0	0	0	0	0	0	0
Cat A	1773	1	0	0	0	0	0	0	0	0
Cat A	1774	1	0	0	0	0	0	0	0	0
Cat A	1775	1	0	0	0	0	0	0	0	0
Cat A	1776	1	0	0	0	0	0	0	0	0
Cat A	1777	1	0	0	0	0	0	0	0	0
Cat A	1778	1	0	0	0	0	0	0	0	0
Cat A	1779	1	0	0	0	0	0	0	0	0
Cat A	1780	1	0	0	0	0	0	0	0	0
Cat A	1781	1	0	0	0	0	0	0	0	0
Cat A	1782	1	0	0	0	0	0	0	0	0
Cat A	1783	1	0	0	0	0	0	0	0	0
Cat A	1784	1	0	0	0	0	0	0	0	0
Cat A	1785	1	0	0	0	0	0	0	0	0
Cat A	1786	1	0	0	0	0	0	0	0	0
Cat A	1787	1	0	0	0	0	0	0	0	0
Cat A	1788	1	0	0	0	0	0	0	0	0
Cat A	1789	1	0	0	0	0	0	0	0	0
Cat A	1790	1	0	0	0	0	0	0	0	0
Cat A	1791	1	0	0	0	0	0	0	0	0
Cat A	1792	1	0	0	0	0	0	0	0	0
Cat A	1793	1	0	0	0	0	0	0	0	0
Cat A	1794	1	0	0	0	0	0	0	0	0
Cat A	1795	1	0	0	0	0	0	0	0	0
Cat A	1796	1	0	0	0	0	0	0	0	0
Cat A	1797	1	0	0	0	0	0	0	0	0
Cat A	1798	0	1	0	0	0	0	0	0	0
Cat A	1799	0	1	0	0	0	0	0	0	0
Cat A	1800	0	1	0	0	0	0	0	0	0
Cat A	1801	0	1	0	0	0	0	0	0	0
Cat A	1802	0	1	0	0	0	0	0	0	0
Cat A	1803	0	1	0	0	0	0	0	0	0
Cat A	1804	0	0	0	0	0	0	1	0	0
Cat A	1805	0	0	0	0	0	0	1	0	0
Cat A	1806	0	0	0	0	0	0	1	0	0
Cat A	1807	0	0	0	0	0	0	1	0	0
Cat A	1808	0	0	0	0	0	0	1	0	0
Cat A	1809	0	0	0	0	0	1	0	0	0
Cat A	1810	0	0	0	0	0	1	0	0	0
Cat A	1811	0	0	0	0	0	1	0	0	0
Cat A	1812	0	0	0	0	0	1	0	0	0
Cat A	1813	0	0	0	0	0	1	0	0	0
Cat A	1814	0	0	0	0	0	1	0	0	0
Cat A	1815	0	0	0	0	0	1	0	0	0
Cat A	1816	1	0	0	0	0	0	0	0	0
Cat A	1817	1	0	0	0	0	0	0	0	0
Cat A	1818	1	0	0	0	0	0	0	0	0
Cat A	1819	1	0	0	0	0	0	0	0	0
Cat A	1820	1	0	0	0	0	0	0	0	0
Cat A	1821	1	0	0	0	0	0	0	0	0
Cat A	1822	1	0	0	0	0	0	0	0	0
Cat A	1823	1	0	0	0	0	0	0	0	0
Cat A	1824	1	0	0	0	0	0	0	0	0
Cat A	1825	1	0	0	0	0	0	0	0	0
Cat A	1826	0	1	0	0	0	0	0	0	0
Cat A	1827	0	1	0	0	0	0	0	0	0
Cat A	1828	0	1	0	0	0	0	0	0	0
Cat A	1829	0	1	0	0	0	0	0	0	0
Cat A	1830	0	1	0	0	0	0	0	0	0
Cat A	1831	0	1	0	0	0	0	0	0	0
Cat A	1832	0	1	0	0	0	0	0	0	0
Cat A	1833	0	1	0	0	0	0	0	0	0
Cat A	1834	0	1	0	0	0	0	0	0	0
Cat A	1835	0	0	0	0	0	1	0	0	0
Cat A	1836	0	0	0	0	0	1	0	0	0
Cat A	1837	0	0	0	0	0	1	0	0	0
Cat A	1838	0	0	0	0	0	1	0	0	0
Cat A	1839	0	0	0	0	0	1	0	0	0
Cat A	1840	0	0	0	0	0	1	0	0	0
Cat A	1841	0	0	0	0	0	1	0	0	0
Cat A	1842	0	0	0	0	0	1	0	0	0
Cat A	1843	0	0	0	0	0	1	0	0	0
Cat A	1844	0	0	0	0	0	1	0	0	0
Cat A	1845	0	0	0	0	0	1	0	0	0
Cat A	1846	0	0	0	0	0	1	0	0	0
Cat A	1847	0	0	0	0	0	1	0	0	0
Cat A	1848	0	0	1	0	0	0	0	0	0
Cat A	1849	0	0	1	0	0	0	0	0	0
Cat A	1850	0	0	1	0	0	0	0	0	0
Cat A	1851	0	0	1	0	0	0	0	0	0
Cat A	1852	0	0	1	0	0	0	0	0	0
Cat A	1853	1	0	0	0	0	0	0	0	0
Cat A	1854	1	0	0	0	0	0	0	0	0
Cat A	1855	1	0	0	0	0	0	0	0	0
Cat A	1856	1	0	0	0	0	0	0	0	0
Cat A	1857	0	0	0	0	0	1	0	0	0
Cat A	1858	0	0	0	0	0	1	0	0	0
Cat A	1859	0	0	0	0	0	1	0	0	0
Cat A	1860	0	0	0	0	0	1	0	0	0
Cat A	1861	0	0	0	0	0	1	0	0	0
Cat A	1862	0	0	0	0	0	1	0	0	0
Cat A	1863	0	0	0	0	0	1	0	0	0
Cat A	1864	0	0	0	0	0	1	0	0	0
Cat A	1865	0	0	0	0	0	1	0	0	0
Cat A	1866	0	0	0	0	0	1	0	0	0
Cat A	1867	0	0	0	0	0	1	0	0	0
Cat A	1868	0	0	0	0	0	1	0	0	0
Cat A	1869	0	0	0	0	0	1	0	0	0
Cat A	1870	0	0	0	0	0	1	0	0	0
Cat A	1871	0	0	1	0	0	0	0	0	0
Cat A	1872	0	0	1	0	0	0	0	0	0
Cat A	1873	0	0	1	0	0	0	0	0	0
Cat A	1874	0	0	1	0	0	0	0	0	0
Cat A	1875	0	0	1	0	0	0	0	0	0
Cat A	1876	0	0	0	0	1	0	0	0	0
Cat A	1877	0	0	0	0	1	0	0	0	0
Cat A	1878	0	0	0	0	1	0	0	0	0
Cat A	1879	0	0	0	0	1	0	0	0	0
Cat A	1880	0	0	0	0	1	0	0	0	0
Cat A	1881	0	0	0	0	1	0	0	0	0
Cat A	1882	0	0	0	0	1	0	0	0	0
Cat A	1883	0	0	0	0	1	0	0	0	0
Cat A	1884	0	0	0	0	1	0	0	0	0
Cat A	1885	0	0	0	0	1	0	0	0	0
Cat A	1886	0	0	0	0	1	0	0	0	0
Cat A	1887	0	0	0	0	1	0	0	0	0
Cat A	1888	0	0	0	0	1	0	0	0	0
Cat A	1889	0	0	0	0	1	0	0	0	0
Cat A	1890	0	0	0	0	1	0	0	0	0
Cat A	1891	0	0	0	0	1	0	0	0	0
Cat A	1892	0	0	0	0	1	0	0	0	0
Cat A	1893	0	0	0	0	1	0	0	0	0
Cat A	1894	0	0	0	0	1	0	0	0	0
Cat A	1895	0	0	0	0	1	0	0	0	0
Cat A	1896	0	0	0	0	1	0	0	0	0
Cat A	1897	0	0	0	0	1	0	0	0	0
Cat A	1898	0	0	0	0	1	0	0	0	0
Cat A	1899	0	0	0	0	1	0	0	0	0
Cat A	1900	0	0	0	0	1	0	0	0	0
Cat A	1901	0	0	0	0	1	0	0	0	0
Cat A	1902	0	0	0	0	1	0	0	0	0
Cat A	1903	0	0	0	0	1	0	0	0	0
Cat A	1904	0	0	0	0	1	0	0	0	0
Cat A	1905	0	0	0	0	1	0	0	0	0
Cat A	1906	0	0	0	0	1	0	0	0	0
Cat A	1907	0	0	0	0	1	0	0	0	0
Cat A	1908	0	0	0	0	1	0	0	0	0
Cat A	1909	0	0	0	0	1	0	0	0	0
Cat A	1910	0	0	0	0	1	0	0	0	0
Cat A	1911	0	0	0	0	1	0	0	0	0
Cat A	1912	0	0	0	0	1	0	0	0	0
Cat A	1913	0	0	0	0	1	0	0	0	0
Cat A	1914	0	0	0	0	1	0	0	0	0
Cat A	1915	0	0	0	0	1	0	0	0	0
Cat A	1916	0	0	0	0	1	0	0	0	0
Cat A	1917	0	0	0	0	1	0	0	0	0
Cat A	1918	0	0	0	0	1	0	0	0	0
Cat A	1919	0	0	0	0	1	0	0	0	0
Cat A	1920	0	0	0	0	1	0	0	0	0
Cat A	1921	0	0	0	0	1	0	0	0	0
Cat A	1922	0	0	0	0	1	0	0	0	0
Cat A	1923	0	0	0	0	1	0	0	0	0
Cat A	1924	0	0	0	0	1	0	0	0	0
Cat A	1925	0	0	0	0	1	0	0	0	0
Cat A	1926	0	0	0	0	1	0	0	0	0
Cat A	1927	0	0	0	0	1	0	0	0	0
Cat A	1928	0	0	0	0	1	0	0	0	0
Cat A	1929	0	0	0	0	1	0	0	0	0
Cat A	1930	0	0	0	0	1	0	0	0	0
Cat A	1931	0	0	0	0	1	0	0	0	0
Cat A	1932	0	0	0	0	1	0	0	0	0
Cat A	1933	0	0	0	0	1	0	0	0	0
Cat A	1934	0	0	0	0	1	0	0	0	0
Cat A	1935	0	0	0	0	1	0	0	0	0
Cat A	1936	0	0	0	0	1	0	0	0	0
Cat A	1937	0	0	0	0	1	0	0	0	0
Cat A	1938	0	0	0	0	1	0	0	0	0
Cat A	1939	0	0	0	0	1	0	0	0	0
Cat A	1940	0	0	0	0	1	0	0	0	0
Cat A	1941	0	0	0	0	1	0	0	0	0
Cat A	1942	0	0	0	0	1	0	0	0	0
Cat A	1943	0	0	0	0	1	0	0	0	0
Cat A	1944	0	0	0	0	1	0	0	0	0
Cat A	1945	0	0	0	0	1	0	0	0	0
Cat A	1946	0	0	0	0	1	0	0	0	0
Cat A	1947	0	0	0	0	1	0	0	0	0
Cat A	1948	0	0	0	0	1	0	0	0	0
Cat A	1949	0	0	0	0	1	0	0	0	0
Cat A	1950	0	0	0	0	1	0	0	0	0
Cat A	1951	0	0	0	0	1	0	0	0	0
Cat A	1952	0	0	0	0	1	0	0	0	0
Cat A	1953	0	0	0	0	1	0	0	0	0
Cat A	1954	0	0	0	0	1	0	0	0	0
Cat A	1955	0	0	0	0	1	0	0	0	0
Cat A	1956	0	0	0	0	1	0	0	0	0
Cat A	1957	0	0	0	0	1	0	0	0	0
Cat A	1958	0	0	0	0	1	0	0	0	0
Cat A	1959	0	0	0	0	1	0	0	0	0
Cat A	1960	0	0	0	0	1	0	0	0	0
Cat A	1961	0	0	0	0	1	0	0	0	0
Cat A	1962	0	0	0	0	1	0	0	0	0
Cat A	1963	0	0	0	0	1	0	0	0	0
Cat A	1964	0	0	0	0	1	0	0	0	0
Cat A	1965	0	0	0	0	1	0	0	0	0
Cat A	1966	0	0	0	0	1	0	0	0	0
Cat A	1967	0	0	0	0	1	0	0	0	0
Cat A	1968	0	0	0	0	1	0	0	0	0
Cat A	1969	0	0	0	0	1	0	0	0	0
Cat A	1970	0	0	0	0	1	0	0	0	0
Cat A	1971	0	0	0	0	1	0	0	0	0
Cat A	1972	0	0	0	0	1	0	0	0	0
Cat A	1973	0	0	0	0	1	0	0	0	0
Cat A	1974	0	0	0	0	1	0	0	0	0
Cat A	1975	0	0	0	0	1	0	0	0	0
Cat A	1976	0	0	0	0	1	0	0	0	0
Cat A	1977	0	0	0	0	1	0	0	0	0
Cat A	1978	0	0	0	0	1	0	0	0	0
Cat A	1979	0	0	0	0	1	0	0	0	0
Cat A	1980	0	0	0	0	1	0	0	0	0
Cat A	1981	0	0	0	0	1	0	0	0	0
Cat A	1982	0	0	0	0	1	0	0	0	0
Cat A	1983	0	0	0	0	1	0	0	0	0
Cat A	1984	0	0	0	0	1	0	0	0	0
Cat A	1985	0	0	0	0	1	0	0	0	0
Cat A	1986	0	0	0	0	1	0	0	0	0
Cat A	1987	0	0	0	0	1	0	0	0	0
Cat A	1988	0	0	0	0	1	0	0	0	0
Cat A	1989	0	0	0	0	1	0	0	0	0
Cat A	1990	0	0	0	0	1	0	0	0	0
Cat A	1991	0	0	0	0	1	0	0	0	0
Cat A	1992	0	0	0	0	1	0	0	0	0
Cat A	1993	0	0	0	0	1	0	0	0	0
Cat A	1994	0	0	0	0	1	0	0	0	0
Cat A	1995	0	0	0	0	1	0	0	0	0
Cat A	1996	0	0	0	0	1	0	0	0	0
Cat A	1997	0	0	0	0	1	0	0	0	0
Cat A	1998	0	0	0	0	1	0	0	0	0
[truncated: 142,011 more rows]

## Sheet: Figure 1C
Cat ID	Category	Behavior	Duration (s)	Relative duration (%)
Cat A	Contact	Licking & Chewing	1913.42	13.2876
Cat A	Contact	Rubbing & Rolling	285.582	1.98321
Cat A	Contact	Sniffing	183.792	1.27633
Cat A	Contact	Touching	8.1	0.05625
Cat A	Non-contact	Walking	1384.65	9.61563
Cat A	Non-contact	Sitting	8364.64	58.0878
Cat A	Non-contact	Grooming	274.882	1.9089
Cat A	Non-contact	Lying	112.334	0.780097
Cat A	Non-contact	Sleeping	1872.6	13.0041
Cat B	Contact	Licking & Chewing	479.949	3.33298
Cat B	Contact	Rubbing & Rolling	195.046	1.35449
Cat B	Contact	Sniffing	564.903	3.92294
Cat B	Contact	Touching	194.237	1.34887
Cat B	Non-contact	Walking	2735.82	18.9987
Cat B	Non-contact	Sitting	6467.12	44.9105
Cat B	Non-contact	Grooming	172.816	1.20011
Cat B	Non-contact	Lying	168.047	1.16699
Cat B	Non-contact	Sleeping	3422.07	23.7644
Cat C	Contact	Licking & Chewing	221.796	1.54025
Cat C	Contact	Rubbing & Rolling	105.759	0.734438
Cat C	Contact	Sniffing	196.771	1.36647
Cat C	Contact	Touching	30.516	0.211917
Cat C	Non-contact	Walking	2197.92	15.2633
Cat C	Non-contact	Sitting	8373.57	58.1498
Cat C	Non-contact	Grooming	1214.37	8.43313
Cat C	Non-contact	Lying	0	0
Cat C	Non-contact	Sleeping	2059.3	14.3007
Cat D	Contact	Licking & Chewing	883.865	6.13795
Cat D	Contact	Rubbing & Rolling	170.686	1.18532
Cat D	Contact	Sniffing	52.662	0.365708
Cat D	Contact	Touching	7.022	0.0487639
Cat D	Non-contact	Walking	1291.47	8.96854
Cat D	Non-contact	Sitting	7062.29	49.0437
Cat D	Non-contact	Grooming	137.762	0.956681
Cat D	Non-contact	Lying	290.032	2.01411
Cat D	Non-contact	Sleeping	4504.21	31.2792
Cat E	Contact	Licking & Chewing	367.092	2.54925
Cat E	Contact	Rubbing & Rolling	121.508	0.843806
Cat E	Contact	Sniffing	147.802	1.0264
Cat E	Contact	Touching	117.456	0.815667
Cat E	Non-contact	Walking	2030.75	14.1024
Cat E	Non-contact	Sitting	9822.93	68.2148
Cat E	Non-contact	Grooming	66.426	0.461292
Cat E	Non-contact	Lying	0	0
Cat E	Non-contact	Sleeping	1726.04	11.9864
Cat F	Contact	Licking & Chewing	199.292	1.38397
Cat F	Contact	Rubbing & Rolling	168.226	1.16824
Cat F	Contact	Sniffing	110.19	0.765208
Cat F	Contact	Touching	2.703	0.0187708
Cat F	Non-contact	Walking	5323.96	36.972
Cat F	Non-contact	Sitting	8492.74	58.9774
Cat F	Non-contact	Grooming	102.882	0.714458
Cat F	Non-contact	Lying	0	0
Cat F	Non-contact	Sleeping	0	0
Cat G	Contact	Licking & Chewing	34.466	0.239347
Cat G	Contact	Rubbing & Rolling	194.164	1.34836
Cat G	Contact	Sniffing	185.431	1.28772
Cat G	Contact	Touching	179.753	1.24828
Cat G	Non-contact	Walking	2454.03	17.0419
Cat G	Non-contact	Sitting	10154.7	70.5185
Cat G	Non-contact	Grooming	1048.07	7.27829
Cat G	Non-contact	Lying	149.415	1.0376
Cat G	Non-contact	Sleeping	0	0
Cat H	Contact	Licking & Chewing	34.201	0.237507
Cat H	Contact	Rubbing & Rolling	229.894	1.59649
Cat H	Contact	Sniffing	97.926	0.680042
Cat H	Contact	Touching	6.302	0.0437639
Cat H	Non-contact	Walking	1469.38	10.2041
Cat H	Non-contact	Sitting	11178.9	77.631
Cat H	Non-contact	Grooming	173.438	1.20443
Cat H	Non-contact	Lying	160.764	1.11642
Cat H	Non-contact	Sleeping	1049.23	7.28633
Cat I	Contact	Licking & Chewing	52.47	0.364375
Cat I	Contact	Rubbing & Rolling	95.057	0.660118
Cat I	Contact	Sniffing	101.807	0.706993
Cat I	Contact	Touching	10.801	0.0750069
Cat I	Non-contact	Walking	813.303	5.64794
Cat I	Non-contact	Sitting	13268.6	92.143
Cat I	Non-contact	Grooming	56.077	0.389424
Cat I	Non-contact	Lying	1.892	0.0131389
Cat I	Non-contact	Sleeping	0	0
Cat J	Contact	Licking & Chewing	38.937	0.270396
Cat J	Contact	Rubbing & Rolling	21.009	0.145896
Cat J	Contact	Sniffing	62.011	0.430632
Cat J	Contact	Touching	4.323	0.0300208
Cat J	Non-contact	Walking	3440.62	23.8932
Cat J	Non-contact	Sitting	8303.98	57.6665
Cat J	Non-contact	Grooming	176.612	1.22647
Cat J	Non-contact	Lying	55.27	0.383819
Cat J	Non-contact	Sleeping	2297.24	15.9531

## Sheet: Figures 1D and 1E
Cat ID	Response bout number	Duration of the response (s)
Cat A	1	897
Cat A	2	177
Cat A	3	216
Cat A	4	277
Cat A	5	229
Cat A	6	18
Cat A	7	93
Cat A	8	93
Cat A	9	192
Cat A	10	4
Cat B	1	343
Cat B	2	91
Cat B	3	70
Cat B	4	70
Cat B	5	54
Cat B	6	NA
Cat B	7	NA
Cat B	8	NA
Cat B	9	NA
Cat B	10	NA
Cat C	1	221
Cat C	2	22
Cat C	3	7
Cat C	4	78
Cat C	5	NA
Cat C	6	NA
Cat C	7	NA
Cat C	8	NA
Cat C	9	NA
Cat C	10	NA
Cat D	1	515
Cat D	2	178
Cat D	3	99
Cat D	4	70
Cat D	5	NA
Cat D	6	NA
Cat D	7	NA
Cat D	8	NA
Cat D	9	NA
Cat D	10	NA
Cat E	1	251
Cat E	2	103
Cat E	3	8
Cat E	4	NA
Cat E	5	NA
Cat E	6	NA
Cat E	7	NA
Cat E	8	NA
Cat E	9	NA
Cat E	10	NA
Cat F	1	291
Cat F	2	38
Cat F	3	5
Cat F	4	NA
Cat F	5	NA
Cat F	6	NA
Cat F	7	NA
Cat F	8	NA
Cat F	9	NA
Cat F	10	NA
Cat G	1	184
Cat G	2	13
Cat G	3	30
Cat G	4	NA
Cat G	5	NA
Cat G	6	NA
Cat G	7	NA
Cat G	8	NA
Cat G	9	NA
Cat G	10	NA
Cat H	1	243
Cat H	2	21
Cat H	3	NA
Cat H	4	NA
Cat H	5	NA
Cat H	6	NA
Cat H	7	NA
Cat H	8	NA
Cat H	9	NA
Cat H	10	NA
Cat I	1	74
Cat I	2	60
Cat I	3	NA
Cat I	4	NA
Cat I	5	NA
Cat I	6	NA
Cat I	7	NA
Cat I	8	NA
Cat I	9	NA
Cat I	10	NA
Cat J	1	21
Cat J	2	NA
Cat J	3	NA
Cat J	4	NA
Cat J	5	NA
Cat J	6	NA
Cat J	7	NA
Cat J	8	NA
Cat J	9	NA
Cat J	10	NA

## Sheet: Table 1
Cat ID	Age (day)	Total number of iridoid response	Days over which response experienced	ALT (U/L)	Log ALT (U/L)	Serum creatinine (mg/dL)	Log serum creatinine (mg/dL)
Cat A	772	26	620	70.8	1.85003	1.17	0.0681859
Cat B	772	56	701	63.4	1.80209	1.34	0.127105
Cat C	2661	34	287	29.2	1.46538	0.79	-0.102373
Cat C	2957	52	607	52	1.716	1.01	0.00432137
Cat D	772	33	620	65.6	1.8169	1.12	0.049218
Cat E	305	2	11	69.7	1.84323	1.23	0.0899051
Cat F	3004	38	253	46.5	1.66745	0.77	-0.113509
Cat G	2859	21	592	44.6	1.64933	1.05	0.0211893
Cat G	3208	35	937	53.5	1.72835	0.77	-0.113509
Cat J	850	13	272	52.7	1.72181	0.95	-0.0222764
Cat K	574	9	200	37.5	1.57403	0.68	-0.167491
Cat K	939	10	607	52.9	1.72346	0.89	-0.05061
Cat K	1522	32	1148	43.5	1.63849	1.11	0.045323
Cat M	513	0	0	30.2	1.48001	0.62	-0.207608
Cat M	1517	49	569	54.9	1.73957	0.87	-0.0604807
Cat P	577	10	250	41.9	1.62221	0.59	-0.229148
Cat P	1522	30	1176	47.3	1.67486	0.75	-0.124939
Cat Q	384	0	0	48.2	1.68305	0.93	-0.0315171
Cat Q	749	5	9	80.2	1.90417	0.88	-0.0555173
Cat Q	1332	18	547	56.6	1.75282	1.27	0.103804
Cat R	2594	34	601	62.4	1.79518	0.82	-0.0861861

## Sheet: Figure 2A
Cat ID	Time	Concentration of serum cortisol (μg/dL)	Log concentration of serum cortisol (μg/dL)
Cat A	Control condition	0.4	-0.39794
Cat A	After the response	0.8	-0.09691
Cat B	Control condition	0.9	-0.0457575
Cat B	After the response	1.5	0.176091
Cat C	Control condition	1.2	0.0791812
Cat C	After the response	2.9	0.462398
Cat D	Control condition	0.9	-0.0457575
Cat D	After the response	1.1	0.0413927
Cat E	Control condition	0.2	-0.69897
Cat E	After the response	0.5	-0.30103
Cat F	Control condition	2.4	0.380211
Cat F	After the response	1.7	0.230449
Cat G	Control condition	2.8	0.447158
Cat G	After the response	1.5	0.176091
Cat H	Control condition	0.9	-0.0457575
Cat H	After the response	2.6	0.414973
Cat I	Control condition	1.7	0.230449
Cat I	After the response	2.9	0.462398
Cat J	Control condition	1.1	0.0413927
Cat J	After the response	0.5	-0.30103
Cat K	Control condition	1	0
Cat K	After the response	1.3	0.113943
Cat L	Control condition	1.8	0.255273
Cat L	After the response	5	0.69897
Cat M	Control condition	3.8	0.579784
Cat M	After the response	1.6	0.20412
Cat N	Control condition	2.8	0.447158
Cat N	After the response	0.7	-0.154902

## Sheet: Figure 2B
Cat ID	Time	Concentration of serum glucose (mg/dL)	Log concentration of serum glucose (mg/dL)
Cat A	Control condition	79.7	1.90146
Cat A	After the response	87.2	1.94052
Cat B	Control condition	80.1	1.90363
Cat B	After the response	70.1	1.84572
Cat C	Control condition	73.8	1.86806
Cat C	After the response	73.4	1.8657
Cat D	Control condition	73	1.86332
Cat D	After the response	64.7	1.8109
Cat E	Control condition	78.6	1.89542
Cat E	After the response	77.2	1.88762
Cat F	Control condition	77.4	1.88874
Cat F	After the response	65.7	1.81757
Cat G	Control condition	85.2	1.93044
Cat G	After the response	79.9	1.90255
Cat H	Control condition	68.1	1.83315
Cat H	After the response	77.7	1.89042
Cat I	Control condition	80	1.90309
Cat I	After the response	69	1.83885
Cat J	Control condition	62.6	1.79657
Cat J	After the response	80.3	1.90472
Cat K	Control condition	79.1	1.89818
Cat K	After the response	69.3	1.84073
Cat L	Control condition	98.8	1.99476
Cat L	After the response	84	1.92428
Cat M	Control condition	81.2	1.90956
Cat M	After the response	67	1.82607
Cat N	Control condition	68.2	1.83378
Cat N	After the response	77.7	1.89042

## Sheet: Figure 3E
Sample tissue	Nepetalactone (μg/g wet weight)	Nepetalactol (μg/g wet weight)	Isodihydronepetalactone (μg/g wet weight)	Iridomyrmecin (μg/g wet weight)	Isoiridomyrmecin (μg/g wet weight)	Dihydronepetalactone (μg/g wet weight)	Total iridoids (μg/g wet weight)
Green leaves-1	ND	27.89	0.78	ND	1.47	0.78	30.92
Green leaves-2	ND	16.93	0.48	ND	0.65	0.44	18.5
Green leaves-3	ND	17.32	0.42	ND	0.73	0.53	19
Mean of Green leaves	0	20.7133	0.56	0	0.95	0.583333	22.8067
Standard error of the mean of Green leaves	0	3.5901	0.111355	0	0.261024	0.101708	4.05923
White leaves-1	ND	5.07	0	ND	ND	0.31	5.38
White leaves-2	ND	7.12	0	ND	0.56	0.46	8.14
White leaves-3	ND	6.9	0	ND	0.49	0.53	7.92
Mean of White leaves	0	6.36333	0	0	0.525	0.433333	7.32167
Standard error of the mean of White leaves	0	0.649778	0	0	0.035	0.0648931	0.885613
Normal fruits-1	ND	223.43	14.51	ND	9.21	4.24	251.39
Normal fruits-2	ND	239.7	12.4	ND	9.18	4.3	265.58
Normal fruits-3	ND	241.36	13.73	ND	8.88	4.41	268.38
Mean of Normal fruits	0	234.83	13.5467	0	9.09	4.31667	261.783
Standard error of the mean of Normal fruits	0	5.72011	0.615964	0	0.105357	0.0497773	5.25915
Fruit galls-1	ND	29.64	8.24	ND	2.99	1.91	42.78
Fruit galls-2	ND	28.64	8.18	ND	3.26	0.9	40.98
Fruit galls-3	ND	28.75	8.35	ND	2.94	2.08	42.12
Mean of Fruit galls	0	29.01	8.25667	0	3.06333	1.63	41.96
Standard error of the mean of Fruit galls	0	0.316596	0.0497773	0	0.099387	0.368284	0.525738
Branches-1	ND	2.21	0.52	ND	ND	0.62	3.35
Branches-2	ND	2.74	0.48	ND	ND	0.7	3.92
Branches-3	ND	2.76	0.44	ND	ND	0.73	3.93
Mean of Branches	0	2.57	0.48	0	0	0.683333	3.73333
Standard error of the mean of Branches	0	0.180093	0.023094	0	0	0.0328295	0.191688
ND: Not detected

## Sheet: Figure 4B
Sampling date	Nepetalactone (μg/g wet weight)	Nepetalactol (μg/g wet weight)	Isodihydronepetalactone (μg/g wet weight)	Iridomyrmecin (μg/g wet weight)	Isoiridomyrmecin (μg/g wet weight)	Dihydronepetalactone (μg/g wet weight)	Total iridoids (μg/g wet weight)
31 March-1	ND	5.50723	ND	ND	0.47526	0.54762	6.53011
31 March-2	ND	5.56993	ND	ND	ND	1.30339	6.87332
31 March-3	ND	4.06997	ND	ND	ND	0.91463	4.9846
Mean of 31 March	0	5.04904	0	0	0.15842	0.92188	6.12934
Standard error of mean of 31 March	0	0.399978	0	0	0	0.178161	0.474289
17 April-1	ND	18.0141	22.9333	ND	3.84359	3.91361	48.7046
17 April-2	ND	20.3812	22.9103	ND	4.01706	3.84509	51.1536
17 April-3	ND	20.7294	24.028	ND	3.59455	4.04783	52.3998
Mean of 17 April	0	19.7083	23.2905	0	3.8184	3.93551	50.7527
Standard error of mean of 17 April	0	0.696473	0.301116	0	0.100116	0.0486155	0.886205
21 May-1	ND	48.4268	21.7539	ND	7.41417	6.34331	83.9382
21 May-2	ND	48.6207	23.6545	ND	7.16254	6.2812	85.719
21 May-3	ND	49.5412	23.9149	ND	7.85781	6.52314	87.837
Mean of 21 May	0	48.8629	23.1078	0	7.47817	6.38255	85.8314
Standard error of mean of 21 May	0	0.280645	0.556102	0	0.165947	0.0592332	0.920099
12 June-1	ND	60.5117	7.02909	ND	6.03366	3.64785	77.2223
12 June-2	ND	60.0268	7.5843	ND	7.64258	3.53898	78.7927
12 June-3	ND	65.0213	7.61191	ND	7.67536	3.70038	84.009
Mean of 12 June	0	61.8533	7.40843	0	7.1172	3.62907	80.008
Standard error of mean of 12 June	0	1.29839	0.155003	0	0.442421	0.0388072	1.67481
6 July-1	ND	85.9287	2.91305	ND	1.00021	5.70092	95.5429
6 July-2	ND	82.393	2.69308	ND	0.1054	5.75176	90.9433
6 July-3	ND	80.3818	1.26053	ND	1.07875	5.34895	88.0701
Mean of 6 July	0	82.9012	2.28889	0	0.72812	5.60054	91.5187
Standard error of mean of 6 July	0	1.32377	0.423014	0	0.254897	0.103409	1.77697
17 July-1	ND	68.9622	ND	ND	1.55552	1.15365	71.6714
17 July-2	ND	68.0707	ND	ND	1.52626	1.52787	71.1248
17 July-3	ND	68.5825	ND	ND	1.82855	1.06309	71.4741
Mean of 17 July	0	68.5385	0	0	1.63678	1.2482	71.4234
Standard error of mean of 17 July	0	0.2109	0	0	0.0785943	0.116152	0.130475
12 August-1	ND	55.3248	1.14527	ND	1.50733	2.51976	60.4971
12 August-2	ND	54.0003	1.13443	ND	1.72469	1.541	58.4004
12 August-3	ND	55.9643	1.02852	ND	1.75621	2.59067	61.3397
Mean of 12 August	0	55.0965	1.10274	0	1.66274	2.21714	60.0791
Standard error of mean of 12 August	0	0.472197	0.0304077	0	0.0638807	0.27654	0.713494
26 October-1	ND	24.3334	ND	ND	ND	14.4212	38.7546
26 October-2	ND	25.8151	ND	ND	ND	13.7906	39.6057
26 October-3	ND	25.6568	ND	ND	0.09741	14.2866	40.0408
Mean of 26 October	0	25.2684	0	0	0.03247	14.1661	39.467
Standard error of mean of 26 October	0	0.383554	0	0	0	0.156559	0.308392
ND: Not detected

## Sheet: Figure 5B
Treatment	Weight (g)
Fresh	20
Day1	5.43
Day4	4.7
Day7	5.08

[truncated: 5 more sheets: Figure 5C, Figure 5D, Figure 6D, Figure 6E, Figure 6F]
